# Supplementary material for: {N′-[(E)-(5-Bromo-2-oxidophen­yl)(phenyl)­methyl­ene]-4-chloro­benzo­hydrazidato}pyridine­nickel(II)
Source: Acta Crystallogr Sect E Struct Rep Online. 2009 Aug 12;65(Pt 9):m1060. doi: 10.1107/S1600536809030943 (PMC2969971; doi:10.1107/S1600536809030943)
Supplement: Supplementary file 2 [file e-65-m1060-Isup2.hkl]

# 
# h,k,l, Fc-squared, Fo-squared, sigma(Fo-squared) and status flag 
# 
data_I
_shelx_title ' 1 in P2(1)/c' 
_shelx_refln_list_code          4 
_shelx_F_calc_maximum      298.13 
_exptl_crystal_F_000      1136.00 
_reflns_d_resolution_high  0.8393 
 
loop_ 
 _symmetry_equiv_pos_as_xyz 
 'x, y, z' 
 '-x, y+1/2, -z+1/2' 
 '-x, -y, -z' 
 'x, -y-1/2, z-1/2' 
 
_cell_length_a     9.8544 
_cell_length_b    21.9806 
_cell_length_c    10.8566 
_cell_angle_alpha  90.000 
_cell_angle_beta  102.705 
_cell_angle_gamma  90.000 
 
_shelx_F_squared_multiplier     1.000 
 
loop_ 
 _refln_index_h 
 _refln_index_k 
 _refln_index_l 
 _refln_F_squared_calc 
 _refln_F_squared_meas 
 _refln_F_squared_sigma 
 _refln_observed_status 
   1   0   0     6524.95     6723.52    128.72 o 
   2   0   0    22151.90    22366.37    418.69 o 
   3   0   0    18913.65    19723.26    372.60 o 
   4   0   0     2521.85     2583.21     39.18 o 
   5   0   0    17757.62    17859.73    234.15 o 
   6   0   0     5325.75     5272.64     76.66 o 
   7   0   0        0.55        0.77     18.78 o 
   8   0   0      184.60      186.85     26.89 o 
   9   0   0      819.60      789.92     45.67 o 
  10   0   0       74.33       41.57     30.13 o 
  11   0   0      364.23      340.50     43.70 o 
   1   1   0       63.99       69.03      5.51 o 
   2   1   0     3367.94     3420.19     49.16 o 
   3   1   0     4213.86     4338.32    114.11 o 
   4   1   0    11740.02    11806.50    110.23 o 
   5   1   0      117.14      142.28      6.47 o 
   6   1   0     1363.34     1273.89     18.45 o 
   7   1   0      121.02      131.35     12.13 o 
   8   1   0       29.02       29.03     16.15 o 
   9   1   0      129.86      118.74     22.28 o 
  10   1   0       27.80       48.99     22.03 o 
  11   1   0       28.02       30.36     23.49 o 
   0   2   0     9522.67     9086.47    173.20 o 
   1   2   0     5461.56     5486.18     74.88 o 
   2   2   0    32614.96    33146.84    355.16 o 
   3   2   0     1210.57     1125.58     14.75 o 
   4   2   0     5026.79     5014.01     58.72 o 
   5   2   0       63.77       80.35      9.88 o 
   6   2   0      324.00      319.55     10.62 o 
   7   2   0     3062.63     3045.12     43.47 o 
   8   2   0       51.64       61.99     17.53 o 
   9   2   0      846.10      834.48     33.63 o 
  10   2   0       27.83       33.12     21.55 o 
  11   2   0      164.15      177.12     26.40 o 
   1   3   0     2062.55     2087.61     37.28 o 
   2   3   0    88879.00    83089.51   1189.61 o 
   3   3   0    50238.73    49854.40    455.65 o 
   4   3   0      394.97      353.70     11.24 o 
   5   3   0      465.54      459.15     15.11 o 
   6   3   0       58.22      120.91     25.93 o 
   7   3   0      549.42      527.32     18.49 o 
   8   3   0     2068.90     1973.31     45.30 o 
   9   3   0     1544.33     1575.26     42.91 o 
  10   3   0        4.04       15.67     20.43 o 
  11   3   0       18.14       29.13     23.75 o 
   0   4   0     6318.25     6583.27    126.08 o 
   1   4   0    13682.72    14040.79    149.98 o 
   2   4   0    16638.24    17346.34    160.77 o 
   3   4   0     2821.76     2871.70     36.68 o 
   4   4   0      251.14      253.35      8.86 o 
   5   4   0     2643.04     2543.02     35.43 o 
   6   4   0     9557.04     9450.71    108.89 o 
   7   4   0        3.70       11.02      9.89 o 
   8   4   0      993.63      894.76     23.39 o 
   9   4   0        1.16        8.29     33.38 o 
  10   4   0      396.98      400.63     30.77 o 
  11   4   0      168.76      158.48     26.16 o 
   1   5   0     3846.50     3813.74     54.47 o 
   2   5   0     1319.94     1441.47     16.96 o 
   3   5   0     1652.55     1658.13     20.54 o 
   4   5   0     7560.37     7736.57     76.79 o 
   5   5   0      828.87      821.48     15.90 o 
   6   5   0     1369.43     1317.17     24.55 o 
   7   5   0     2070.43     2081.22     34.33 o 
   8   5   0      107.35      131.23     13.60 o 
   9   5   0       46.31       84.67     35.47 o 
  10   5   0      297.40      399.58     29.87 o 
  11   5   0       15.44       46.26     24.32 o 
   0   6   0    41830.10    42138.84    580.82 o 
   1   6   0     7246.96     7431.72     63.11 o 
   2   6   0      520.55      499.16      8.29 o 
   3   6   0      489.50      483.73      9.11 o 
   4   6   0     5153.10     5048.57     60.68 o 
   5   6   0     1253.39     1314.23     17.60 o 
   6   6   0     2014.46     2013.92     37.16 o 
   7   6   0     1294.06     1302.12     33.53 o 
   8   6   0      142.01      155.78     14.82 o 
   9   6   0      190.36      235.35     27.40 o 
  10   6   0      735.29      676.66     34.82 o 
  11   6   0       33.17       54.62     33.12 o 
   1   7   0    10267.88    10364.46     87.08 o 
   2   7   0    13071.44    13446.27    112.47 o 
   3   7   0    38522.65    37648.66    338.86 o 
   4   7   0      355.56      423.33     11.67 o 
   5   7   0     4767.19     4582.66     50.51 o 
   6   7   0      592.01      583.94     21.17 o 
   7   7   0       17.47        4.12     10.76 o 
   8   7   0     1538.46     1477.66     33.33 o 
   9   7   0      706.97      742.65     24.67 o 
  10   7   0        6.99      -20.00     21.76 o 
  11   7   0       38.91       66.62     25.64 o 
   0   8   0     7755.82     7987.57     88.12 o 
   1   8   0     2983.20     2952.57     25.53 o 
   2   8   0       60.54       57.63      4.40 o 
   3   8   0      513.43      492.36      9.99 o 
   4   8   0       20.24       40.07      7.82 o 
   5   8   0     1720.76     1720.35     22.18 o 
   6   8   0     1862.03     1824.91     27.50 o 
   7   8   0       36.78       64.53     12.36 o 
   8   8   0      274.10      293.19     16.92 o 
   9   8   0       17.82       43.62     14.60 o 
  10   8   0       52.72       88.87     23.87 o 
   1   9   0    14640.08    15005.91    114.44 o 
   2   9   0     2936.28     2984.31     29.47 o 
   3   9   0      253.86      261.06      8.45 o 
   4   9   0    11038.37    11068.06     95.67 o 
   5   9   0     1758.68     1728.41     25.28 o 
   6   9   0     3818.58     3660.12     39.33 o 
   7   9   0      253.77      269.62     16.24 o 
   8   9   0      344.72      323.61     21.05 o 
   9   9   0      139.64      126.25     19.03 o 
  10   9   0      155.74      175.69     19.39 o 
   0  10   0    18122.98    18914.41    203.00 o 
   1  10   0    10835.81    10977.54     85.43 o 
   2  10   0     1192.29     1273.11     14.97 o 
   3  10   0        9.65       43.39     12.39 o 
   4  10   0       86.10      108.81     10.85 o 
   5  10   0     3220.41     3257.80     35.15 o 
   6  10   0     4206.29     4142.06     53.88 o 
   7  10   0      248.43      280.56     15.00 o 
   8  10   0      133.66      119.02     17.57 o 
   9  10   0       65.80       34.78     13.13 o 
  10  10   0        1.26      -11.33     20.31 o 
   1  11   0      287.69      305.38      7.96 o 
   2  11   0     2199.63     2101.01     21.06 o 
   3  11   0    13941.37    13279.95    128.75 o 
   4  11   0      526.03      540.41     14.68 o 
   5  11   0     1980.72     1899.85     24.99 o 
   6  11   0        4.32       11.35      8.36 o 
   7  11   0      194.62      186.26     12.73 o 
   8  11   0       56.07       66.96     12.72 o 
   9  11   0      239.60      257.00     16.98 o 
  10  11   0       76.44       54.63     15.20 o 
   0  12   0     4885.05     5011.06     60.23 o 
   1  12   0     7195.54     7496.87     60.98 o 
   2  12   0     4049.91     4102.78     36.27 o 
   3  12   0      363.31      340.80     12.41 o 
   4  12   0     2724.37     2631.37     34.28 o 
   5  12   0      372.52      369.45     19.67 o 
   6  12   0     1143.92     1088.85     20.22 o 
   7  12   0      561.66      584.40     21.44 o 
   8  12   0        2.67        6.82     11.51 o 
   9  12   0      210.70      247.55     17.26 o 
  10  12   0       74.13      108.52     16.52 o 
   1  13   0     1412.17     1343.78     16.54 o 
   2  13   0     2372.82     2394.50     30.44 o 
   3  13   0     5950.70     5899.72     63.57 o 
   4  13   0     1835.30     1763.79     32.87 o 
   5  13   0      283.95      279.05     13.22 o 
   6  13   0      782.57      759.27     17.90 o 
   7  13   0      781.71      777.22     20.79 o 
   8  13   0       57.44       83.32     13.62 o 
   9  13   0       46.71       64.23     15.06 o 
   0  14   0    13984.01    13778.88    152.77 o 
   1  14   0     1381.04     1334.07     17.15 o 
   2  14   0      664.54      637.81     12.11 o 
   3  14   0       48.65       52.95      9.11 o 
   4  14   0     1603.40     1567.06     29.08 o 
   5  14   0     1891.80     1858.45     30.02 o 
   6  14   0      516.27      542.67     19.95 o 
   7  14   0       65.14       88.61     13.06 o 
   8  14   0      314.64      323.88     17.27 o 
   9  14   0       13.19       -1.05     17.94 o 
   1  15   0      202.96      198.70     12.72 o 
   2  15   0     3486.63     3384.54     81.22 o 
   3  15   0     4618.18     4566.90     46.78 o 
   4  15   0     1389.70     1359.86     24.78 o 
   5  15   0       18.60       22.87     10.42 o 
   6  15   0      505.56      475.58     18.14 o 
   7  15   0       47.85       50.27     15.62 o 
   8  15   0      124.17      138.65     18.32 o 
   9  15   0       55.92       51.51     18.22 o 
   0  16   0      387.54      385.06     15.00 o 
   1  16   0     2570.45     2572.29     27.37 o 
   2  16   0     1651.11     1617.81     23.31 o 
   3  16   0      823.95      819.88     19.54 o 
   4  16   0      580.59      561.37     25.63 o 
   5  16   0      539.13      524.76     21.70 o 
   6  16   0      119.37      128.53     13.79 o 
   7  16   0      724.00      715.27     34.08 o 
   8  16   0       83.98      110.06     23.32 o 
   9  16   0      123.95      173.56     26.52 o 
   1  17   0        3.44        3.66      6.98 o 
   2  17   0      638.00      620.12     16.15 o 
   3  17   0     1987.54     1957.76     30.94 o 
   4  17   0       13.53       10.24     10.88 o 
   5  17   0       18.25       10.70     11.71 o 
   6  17   0       91.48      115.53     17.69 o 
   7  17   0        1.54       -2.84     19.92 o 
   8  17   0      107.25      122.75     24.71 o 
   0  18   0     7109.06     7226.74    126.17 o 
   1  18   0      661.24      662.14     16.84 o 
   2  18   0      627.25      621.50     19.49 o 
   3  18   0      209.04      207.94     13.42 o 
   4  18   0      387.35      332.22     18.83 o 
   5  18   0     1233.48     1171.20     42.41 o 
   6  18   0     1409.83     1416.15     44.51 o 
   7  18   0        3.24       -3.87     19.92 o 
   8  18   0      249.35      236.99     27.37 o 
   1  19   0     1024.79     1050.64     25.63 o 
   2  19   0      946.19      898.30     19.57 o 
   3  19   0      531.09      536.57     19.20 o 
   4  19   0      296.74      338.35     19.50 o 
   5  19   0       68.99       69.97     16.16 o 
   6  19   0      116.28       63.17     20.83 o 
   7  19   0      465.98      403.70     29.96 o 
   0  20   0      385.68      460.96     20.01 o 
   1  20   0      916.81      947.94     20.59 o 
   2  20   0      133.09      134.39     15.49 o 
   3  20   0       49.04       32.35     14.85 o 
   4  20   0      429.38      443.89     33.36 o 
   5  20   0       52.90       34.55     19.09 o 
   6  20   0      113.10      138.68     34.40 o 
   7  20   0      247.80      235.29     27.04 o 
   1  21   0      595.28      636.85     21.38 o 
   2  21   0     1394.36     1399.06     45.57 o 
   3  21   0     2251.45     2260.34     64.48 o 
   4  21   0       85.82      105.26     17.32 o 
   5  21   0      107.91      138.44     20.18 o 
   6  21   0        8.89        9.82     22.52 o 
   0  22   0     1174.94     1187.11     53.95 o 
   1  22   0      579.88      613.02     21.30 o 
   2  22   0        0.65        2.36     15.55 o 
   3  22   0       36.29       34.10     16.64 o 
   4  22   0       57.23       24.04     17.74 o 
   5  22   0      508.18      497.00     34.29 o 
   6  22   0      201.23      248.40     28.29 o 
   1  23   0     1626.95     1626.98     47.67 o 
   2  23   0      163.73      159.13     18.49 o 
   3  23   0       46.62       48.29     17.05 o 
   4  23   0      384.56      416.35     33.39 o 
   5  23   0      232.31      271.41     27.98 o 
   0  24   0      916.08      907.90     50.36 o 
   1  24   0       72.02       41.14     28.43 o 
   2  24   0       12.27       20.17     21.79 o 
   3  24   0        8.14       48.23     24.08 o 
   4  24   0       46.43       63.20     19.77 o 
   1  25   0       79.86       79.13     35.25 o 
   2  25   0      392.41      410.93     41.74 o 
   3  25   0      981.08     1098.42     60.65 o 
   0  26   0      121.45       93.73     37.22 o 
   1  26   0      259.79      179.34     36.79 o 
 -11   1   1      179.76      186.56     26.74 o 
 -10   1   1      775.16      709.99     33.62 o 
  -9   1   1      126.24       99.23     21.00 o 
  -8   1   1     6404.67     6160.75     98.14 o 
  -7   1   1      797.03      798.10     15.62 o 
  -6   1   1     7969.35     7788.96     76.63 o 
  -5   1   1     1476.70     1464.59     22.90 o 
  -4   1   1     1796.63     1775.52     31.35 o 
  -3   1   1     6516.00     6694.78     93.04 o 
  -2   1   1     2572.29     2665.26     38.57 o 
  -1   1   1     5995.00     5996.70    108.28 o 
   0   1   1    29763.28    28427.79    637.77 o 
   1   1   1     5403.94     5562.46    155.44 o 
   2   1   1     2179.62     2135.59     26.82 o 
   3   1   1     1123.33     1110.67     12.77 o 
   4   1   1      362.11      327.79      7.63 o 
   5   1   1      255.23      225.71     10.45 o 
   6   1   1       22.83       23.20      6.07 o 
   7   1   1     1523.36     1548.10     38.50 o 
   8   1   1      417.64      428.48     24.32 o 
   9   1   1     1181.38     1130.91     84.29 o 
  10   1   1        1.07       -1.76     21.47 o 
  11   1   1      169.29      149.39     27.97 o 
 -11   2   1       34.93       45.82     23.31 o 
 -10   2   1      316.84      257.73     25.09 o 
  -9   2   1      723.02      581.12     47.46 o 
  -8   2   1     1040.64     1062.58     24.02 o 
  -7   2   1     1286.17     1247.94     24.48 o 
  -6   2   1     2279.98     2377.77     34.25 o 
  -5   2   1     2849.55     2935.33     38.50 o 
  -4   2   1     2112.95     2101.99     28.14 o 
  -3   2   1     1658.05     1751.88     29.00 o 
  -2   2   1    13964.72    14003.59    195.00 o 
  -1   2   1      605.93      543.84     13.83 o 
   0   2   1     2442.58     2564.33     36.39 o 
   1   2   1     1615.95     1780.67     27.12 o 
   2   2   1    21130.89    22133.39    210.39 o 
   3   2   1     1587.28     1715.32     20.37 o 
   4   2   1       48.44       41.52      5.06 o 
   5   2   1      350.22      338.10     10.53 o 
   6   2   1       81.31       90.02      9.28 o 
   7   2   1       17.76        7.18      9.11 o 
   8   2   1       54.25       52.53     17.53 o 
   9   2   1        2.39       10.28     21.60 o 
  10   2   1       16.54       11.68     20.46 o 
  11   2   1        2.50       21.11     24.25 o 
 -11   3   1       25.25       53.63     23.03 o 
 -10   3   1      243.49      287.33     25.12 o 
  -9   3   1        6.39       23.02     28.68 o 
  -8   3   1     1295.45     1273.40     26.72 o 
  -7   3   1       76.63       69.26     10.28 o 
  -6   3   1     3552.42     3541.65     46.63 o 
  -5   3   1      258.98      276.61     11.03 o 
  -4   3   1     1603.85     1557.83     22.92 o 
  -3   3   1      754.77      764.74     13.12 o 
  -2   3   1    15719.41    16101.14    147.76 o 
  -1   3   1      300.74      315.22      6.89 o 
   0   3   1     2319.15     2431.81     27.14 o 
   1   3   1      638.77      697.95     13.57 o 
   2   3   1    54828.38    54545.16    916.73 o 
   3   3   1     1163.10     1209.75     16.19 o 
   4   3   1       32.32       29.06      5.18 o 
   5   3   1     3363.64     3308.99     37.84 o 
   6   3   1        3.41        1.91      6.84 o 
   7   3   1     1370.63     1383.84     26.97 o 
   8   3   1       84.14       81.84     17.76 o 
   9   3   1      293.50      286.94     25.10 o 
  10   3   1        0.04       -0.35     20.59 o 
  11   3   1      187.61      180.20     27.90 o 
 -11   4   1      433.48      378.84     46.05 o 
 -10   4   1      375.34      333.81     25.85 o 
  -9   4   1      755.49      734.72     30.68 o 
  -8   4   1      141.04      131.43     18.44 o 
  -7   4   1      457.96      441.26     25.14 o 
  -6   4   1     1311.60     1340.01     31.83 o 
  -5   4   1     1371.90     1338.32     22.51 o 
  -4   4   1      238.46      221.54      9.88 o 
  -3   4   1     2579.83     2706.92     28.11 o 
  -2   4   1       51.81       42.86      3.01 o 
  -1   4   1     5563.82     5823.30     63.99 o 
   0   4   1    21654.75    21439.88    197.31 o 
   1   4   1     2902.69     2911.07     29.85 o 
   2   4   1    28466.01    29231.02    268.73 o 
   3   4   1      453.38      450.35     19.17 o 
   4   4   1     1740.01     1769.31     22.94 o 
   5   4   1      253.62      248.84     11.78 o 
   6   4   1      322.67      318.15     11.77 o 
   7   4   1      496.34      484.17     18.07 o 
   8   4   1       37.30       24.70     16.92 o 
   9   4   1       42.42       31.07     19.49 o 
  10   4   1      246.53      257.28     26.44 o 
  11   4   1        8.39       27.26     44.26 o 
 -11   5   1        0.98       65.57     25.18 o 
 -10   5   1      106.91       79.95     22.41 o 
  -9   5   1       35.09       12.95     12.98 o 
  -8   5   1       28.00       16.70     12.50 o 
  -7   5   1      252.09      253.23     13.81 o 
  -6   5   1       96.33       93.70     13.21 o 
  -5   5   1      539.12      597.73     14.70 o 
  -4   5   1     3358.52     3363.51     31.98 o 
  -3   5   1      265.45      247.42      6.24 o 
  -2   5   1     7888.27     8101.00     88.86 o 
  -1   5   1     6239.23     6475.52     71.52 o 
   0   5   1     8191.02     8384.49     70.11 o 
   1   5   1     5003.55     5065.45     48.70 o 
   2   5   1     7163.07     7703.51    107.31 o 
   3   5   1     1325.92     1311.56     20.63 o 
   4   5   1     1760.71     1779.03     23.41 o 
   5   5   1      227.25      212.58      9.36 o 
   6   5   1       23.58       18.67      8.81 o 
   7   5   1      585.51      574.64     19.01 o 
   8   5   1       71.66       61.55     12.68 o 
   9   5   1       87.40       84.34     21.32 o 
  10   5   1      111.20       96.76     23.51 o 
  11   5   1       28.80       51.14     26.03 o 
 -11   6   1      637.48      609.50     42.81 o 
 -10   6   1       16.33       12.68     22.15 o 
  -9   6   1     1125.95     1117.75     30.15 o 
  -8   6   1        0.29        8.61     12.05 o 
  -7   6   1     1743.25     1702.65     30.61 o 
  -6   6   1       23.19       18.34      6.97 o 
  -5   6   1     2329.60     2279.64     27.82 o 
  -4   6   1      531.68      520.07     12.11 o 
  -3   6   1     1789.52     1652.34     19.60 o 
  -2   6   1       15.19       17.64      2.83 o 
  -1   6   1      405.35      437.61      6.57 o 
   0   6   1     2068.28     2137.28     20.40 o 
   1   6   1      753.18      834.43     10.61 o 
   2   6   1      803.66      780.98     12.43 o 
   3   6   1     3877.96     4065.05     49.76 o 
   4   6   1     9990.22    10100.74     99.09 o 
   5   6   1     1546.53     1592.37     23.67 o 
   6   6   1     1596.04     1561.29     29.53 o 
   7   6   1      108.80      110.93     10.87 o 
   8   6   1      705.21      741.27     22.98 o 
   9   6   1        0.99        0.87     18.14 o 
  10   6   1        5.76       29.38     22.24 o 
 -11   7   1        1.10        8.88     17.76 o 
 -10   7   1      394.00      408.41     41.78 o 
  -9   7   1      468.36      512.18     27.68 o 
  -8   7   1       23.52       23.49     11.86 o 
  -7   7   1        1.69       -7.38     10.43 o 
  -6   7   1      120.90      159.67     15.31 o 
  -5   7   1     1024.55     1103.52     18.39 o 
  -4   7   1     3277.20     3381.76     32.55 o 
  -3   7   1       10.35       15.54      4.08 o 
  -2   7   1      517.04      584.29      9.94 o 
  -1   7   1     6675.53     6628.89     52.20 o 
   0   7   1      267.64      250.53      5.18 o 
   1   7   1     1108.16     1121.15     22.11 o 
   2   7   1       46.71       84.57     11.24 o 
   3   7   1       17.31       34.65     17.16 o 
   4   7   1     2991.10     3137.90     36.54 o 
   5   7   1       78.30       88.10      8.39 o 
   6   7   1      103.42      104.35      9.76 o 
   7   7   1       75.73       49.14     10.52 o 
   8   7   1      227.44      238.35     18.02 o 
   9   7   1        0.66       30.46     20.10 o 
  10   7   1      144.23      152.81     24.62 o 
 -11   8   1      503.03      524.64     36.62 o 
 -10   8   1        6.98        3.11     16.30 o 
  -9   8   1      657.98      664.01     21.39 o 
  -8   8   1       45.74       42.48     11.40 o 
  -7   8   1     1035.21      995.06     30.30 o 
  -6   8   1      435.76      438.97     14.46 o 
  -5   8   1     3522.99     3381.46     33.86 o 
  -4   8   1     1219.98     1224.02     15.67 o 
  -3   8   1     1354.07     1307.39     17.80 o 
  -2   8   1      902.84      882.38     11.89 o 
  -1   8   1      148.77      142.78      4.65 o 
   0   8   1     3405.08     3516.98     55.43 o 
   1   8   1      526.85      495.86      8.63 o 
   2   8   1      250.56      226.19      6.29 o 
   3   8   1      530.73      545.79     14.29 o 
   4   8   1    10851.23    10682.96    105.29 o 
   5   8   1     1905.24     1814.31     26.32 o 
   6   8   1     2363.80     2245.02     32.06 o 
   7   8   1      292.53      294.91     14.01 o 
   8   8   1      338.91      365.40     18.64 o 
   9   8   1       40.35       70.79     39.31 o 
  10   8   1       70.32       46.30     22.42 o 
 -10   9   1        5.76       -1.29     13.78 o 
  -9   9   1       21.10       14.90     12.35 o 
  -8   9   1       11.23        6.36     10.87 o 
  -7   9   1      207.45      203.75     12.26 o 
  -6   9   1      701.07      732.15     17.44 o 
  -5   9   1      234.93      245.58     10.27 o 
  -4   9   1     2124.48     2190.60     26.60 o 
  -3   9   1      828.72      911.63     13.14 o 
  -2   9   1      782.51      853.02     13.32 o 
  -1   9   1      830.54      897.25     13.64 o 
   0   9   1      633.95      631.83      8.99 o 
   1   9   1     1212.43     1364.04     14.52 o 
   2   9   1      550.95      635.42     10.58 o 
   3   9   1      401.32      462.57     16.57 o 
   4   9   1      304.35      312.10     17.14 o 
   5   9   1       22.68       43.57     12.66 o 
   6   9   1      351.41      361.98     14.44 o 
   7   9   1        0.10       -5.40     10.12 o 
   8   9   1      396.66      393.24     28.44 o 
   9   9   1       11.05       16.07     15.30 o 
  10   9   1       10.35       22.68     24.62 o 
 -10  10   1        1.63       -6.30     13.59 o 
  -9  10   1      397.36      434.09     20.66 o 
  -8  10   1      406.90      396.88     16.99 o 
  -7  10   1     1481.70     1458.08     25.77 o 
  -6  10   1      347.79      371.98     27.73 o 
  -5  10   1     1079.32     1025.05     19.08 o 
  -4  10   1     1137.18     1142.23     20.19 o 
  -3  10   1     6344.69     6208.02     56.52 o 
  -2  10   1      168.51      186.93      6.64 o 
  -1  10   1     1521.58     1424.41     22.12 o 
   0  10   1      588.11      672.74      9.93 o 
   1  10   1     1016.65     1091.37     14.46 o 
   2  10   1      956.95      874.01     13.38 o 
   3  10   1     3010.96     2841.34     29.23 o 
   4  10   1      776.97      722.36     14.25 o 
   5  10   1        0.05       -6.78      7.64 o 
   6  10   1     3950.81     3861.60     47.83 o 
   7  10   1        8.38       -3.20     10.91 o 
   8  10   1       44.15       22.97     14.73 o 
   9  10   1        7.90        7.54     14.89 o 
  10  10   1       86.54      105.82     24.68 o 
 -10  11   1       19.41       13.36     16.79 o 
  -9  11   1        2.98      -12.73     12.71 o 
  -8  11   1       96.11      122.15     20.01 o 
  -7  11   1      300.91      327.96     14.53 o 
  -6  11   1      447.39      435.92     15.22 o 
  -5  11   1      140.40      157.08     23.29 o 
  -4  11   1      594.97      585.28     26.24 o 
  -3  11   1     4885.92     5006.85     47.32 o 
  -2  11   1     4058.80     4102.11     51.07 o 
  -1  11   1     2276.67     2408.00     23.39 o 
   0  11   1      494.51      576.23      9.85 o 
   1  11   1     1619.70     1620.84     17.47 o 
   2  11   1      299.67      303.02      8.94 o 
   3  11   1      768.34      743.68     13.49 o 
   4  11   1       87.13       87.31      7.65 o 
   5  11   1      180.86      198.03     10.14 o 
   6  11   1      206.64      197.88     12.43 o 
   7  11   1      704.57      665.15     19.57 o 
   8  11   1      388.33      367.12     17.07 o 
   9  11   1       72.99      100.79     14.97 o 
  10  11   1       39.03        2.88     20.86 o 
 -10  12   1       30.41       24.98     18.00 o 
  -9  12   1        8.35        9.16     15.62 o 
  -8  12   1       19.16       17.08     12.00 o 
  -7  12   1        2.25       -2.46     10.55 o 
  -6  12   1     1284.48     1260.69     27.51 o 
  -5  12   1      514.77      507.79     18.43 o 
  -4  12   1      223.48      233.65     10.92 o 
  -3  12   1     1485.71     1484.95     19.37 o 
  -2  12   1      169.25      158.08      6.67 o 
  -1  12   1     4311.43     4402.96     38.49 o 
   0  12   1       22.94       62.43      5.44 o 
   1  12   1     2067.01     2070.41     21.33 o 
   2  12   1     1194.88     1153.85     14.46 o 
   3  12   1        6.03       12.37      6.08 o 
   4  12   1     1769.60     1679.18     22.76 o 
   5  12   1      528.62      523.89     14.57 o 
   6  12   1      864.83      851.79     18.97 o 
   7  12   1        0.32       -6.48      9.78 o 
   8  12   1      262.11      276.12     27.18 o 
   9  12   1       55.73       48.93     14.55 o 
 -10  13   1      294.72      338.00     22.70 o 
  -9  13   1        1.61       -3.25     22.68 o 
  -8  13   1      150.12      188.95     15.06 o 
  -7  13   1       46.05       59.53     13.92 o 
  -6  13   1       40.43       46.33     12.10 o 
  -5  13   1      135.71      141.32     12.30 o 
  -4  13   1     4192.73     3988.36     46.83 o 
  -3  13   1        2.53       -4.69      8.06 o 
  -2  13   1      200.65      189.48      7.33 o 
  -1  13   1      519.11      452.09     10.29 o 
   0  13   1     1006.03      957.81     13.73 o 
   1  13   1      510.75      570.04     10.96 o 
   2  13   1      360.36      346.22      9.05 o 
   3  13   1      378.35      349.22     22.56 o 
   4  13   1      502.80      478.32     15.95 o 
   5  13   1     1340.21     1216.95     20.64 o 
   6  13   1        3.15        4.21      9.60 o 
   7  13   1       19.08       20.84     13.40 o 
   8  13   1       68.19       68.60     13.36 o 
   9  13   1      174.28      171.63     16.07 o 
  -9  14   1        0.74        4.09     21.43 o 
  -8  14   1        3.91       -0.13     19.53 o 
  -7  14   1       85.41      112.08     19.59 o 
  -6  14   1       11.98       12.34     12.53 o 
  -5  14   1       34.27       50.65     12.41 o 
  -4  14   1       40.34       52.19      9.58 o 
  -3  14   1     1397.83     1414.79     23.52 o 
  -2  14   1      350.32      378.75     10.36 o 
  -1  14   1     3432.89     3623.82     34.02 o 
   0  14   1      162.79      175.77      9.00 o 
   1  14   1        1.57       -4.03      5.38 o 
   2  14   1      854.18      820.28     15.47 o 
   3  14   1        8.98       16.69      8.74 o 
   4  14   1       22.10       27.10      9.71 o 
   5  14   1      262.42      306.81     15.24 o 
   6  14   1      215.87      223.33     12.66 o 
   7  14   1        5.92       -0.79     13.92 o 
   8  14   1      279.59      282.47     26.58 o 
   9  14   1        6.75       -7.75     14.76 o 
  -9  15   1      130.58      134.99     28.43 o 
  -8  15   1      430.61      482.42     60.39 o 
  -7  15   1       20.57       10.91     18.71 o 
  -6  15   1       70.44      104.15     18.70 o 
  -5  15   1      456.53      452.25     18.96 o 
  -4  15   1        5.04       15.78      9.75 o 
  -3  15   1      433.42      446.48     19.86 o 
  -2  15   1      142.72      146.90      8.01 o 
  -1  15   1      182.48      183.28      8.16 o 
   0  15   1      882.00      882.62     14.39 o 
   1  15   1     1575.59     1515.00     18.96 o 
   2  15   1     1362.33     1378.82     20.55 o 
   3  15   1     1840.59     1664.66     37.89 o 
   4  15   1     1484.97     1484.18     26.77 o 
   5  15   1     1009.39     1070.54     26.92 o 
   6  15   1       25.61        4.47     12.28 o 
   7  15   1      817.62      833.81     21.86 o 
   8  15   1       70.87       64.90     14.77 o 
   9  15   1      161.14      208.60     18.64 o 
  -9  16   1       92.23       90.66     25.09 o 
  -8  16   1       16.47       42.29     21.61 o 
  -7  16   1       62.72       54.47     19.35 o 
  -6  16   1      228.43      244.59     21.67 o 
  -5  16   1      138.82      134.51     19.04 o 
  -4  16   1      771.23      765.56     20.05 o 
  -3  16   1       19.98       23.14      9.38 o 
  -2  16   1      431.90      452.34     12.27 o 
  -1  16   1      216.82      222.65      9.26 o 
   0  16   1       61.25       50.99      7.03 o 
   1  16   1       24.01       23.51      6.90 o 
   2  16   1        1.63        7.47      8.41 o 
   3  16   1      118.01      108.39     11.53 o 
   4  16   1      306.43      322.98     15.03 o 
   5  16   1        1.08       -4.18     10.70 o 
   6  16   1       43.53       29.41     12.97 o 
   7  16   1        6.47       -8.03     14.33 o 
   8  16   1       39.57       42.36     18.18 o 
  -8  17   1       92.37      112.65     24.30 o 
  -7  17   1       94.26       83.68     22.42 o 
  -6  17   1      583.88      556.04     29.39 o 
  -5  17   1       13.73       13.67     17.96 o 
  -4  17   1       10.83       21.43     16.09 o 
  -3  17   1      386.93      346.97     17.29 o 
  -2  17   1      688.12      679.08     16.76 o 
  -1  17   1      824.26      855.37     15.80 o 
   0  17   1     2011.87     1984.17     23.83 o 
   1  17   1      435.15      460.09     14.27 o 
   2  17   1      477.73      447.34     14.27 o 
   3  17   1     1068.57     1090.39     25.65 o 
   4  17   1       27.76       20.69     11.02 o 
   5  17   1      471.94      466.19     20.06 o 
   6  17   1      467.83      439.78     18.62 o 
   7  17   1       45.04       51.60     14.92 o 
   8  17   1       30.95       28.39     17.96 o 
  -8  18   1       11.98        2.97     21.97 o 
  -7  18   1        3.15       10.27     20.25 o 
  -6  18   1      100.82      102.37     31.63 o 
  -5  18   1      283.18      342.33     23.72 o 
  -4  18   1       80.21      112.88     18.54 o 
  -3  18   1        0.75      -12.70     12.85 o 
  -2  18   1      187.69      195.27     15.49 o 
  -1  18   1      180.67      184.67     10.00 o 
   0  18   1      394.75      406.32     12.43 o 
   1  18   1      576.65      541.55     15.73 o 
   2  18   1       60.76       62.97     11.44 o 
   3  18   1       38.38       25.76     11.31 o 
   4  18   1      687.26      643.95     21.08 o 
   5  18   1       14.87       11.81     13.28 o 
   6  18   1      154.92      164.89     16.04 o 
   7  18   1       32.87       33.07     18.43 o 
   8  18   1       25.02       19.29     23.75 o 
  -8  19   1      377.77      337.89     59.24 o 
  -7  19   1        9.30        4.41     21.85 o 
  -6  19   1       34.60       39.19     40.46 o 
  -5  19   1        4.95      -10.55     28.47 o 
  -4  19   1        1.31        3.41     18.31 o 
  -3  19   1      899.48      917.97     27.07 o 
  -2  19   1      180.05      185.85     14.01 o 
  -1  19   1      303.07      319.49     12.59 o 
   0  19   1      273.63      290.11     14.07 o 
   1  19   1     1516.14     1497.76     34.68 o 
   2  19   1      536.48      529.12     18.73 o 
   3  19   1      560.01      530.44     19.50 o 
   4  19   1        5.32        3.75     12.89 o 
   5  19   1      218.34      227.14     16.79 o 
   6  19   1       35.82       72.48     18.33 o 
   7  19   1      402.10      425.37     34.69 o 
  -7  20   1      722.79      746.47     37.57 o 
  -6  20   1       52.12       42.37     34.61 o 
  -5  20   1       24.10       36.41     20.37 o 
  -4  20   1      188.45      223.07     32.18 o 
  -3  20   1      539.04      576.33     29.23 o 
  -2  20   1      295.28      277.71     15.66 o 
  -1  20   1      698.28      690.08     20.52 o 
   0  20   1       87.45       91.99     17.19 o 
   1  20   1      340.20      375.31     14.69 o 
   2  20   1      648.55      648.24     20.98 o 
   3  20   1      334.61      340.36     39.66 o 
   4  20   1        1.59      -13.23     12.99 o 
   5  20   1      153.11      123.20     18.23 o 
   6  20   1      136.21      133.42     19.97 o 
   7  20   1        0.09       -4.24     19.80 o 
  -6  21   1      178.09      193.41     27.36 o 
  -5  21   1       18.08      -14.48     20.70 o 
  -4  21   1      346.79      362.05     27.23 o 
  -3  21   1        1.33        5.25     22.15 o 
  -2  21   1      223.82      220.66     23.42 o 
  -1  21   1      151.87      145.63     15.95 o 
   0  21   1      195.73      194.26     14.94 o 
   1  21   1       20.54       15.85     12.70 o 
   2  21   1        0.15       24.34     17.62 o 
   3  21   1        7.46      -21.97     14.64 o 
   4  21   1       70.65       59.95     16.71 o 
   5  21   1      117.74      109.36     19.36 o 
   6  21   1        1.92      -20.05     18.08 o 
  -6  22   1      284.61      309.68     30.50 o 
  -5  22   1      647.92      707.46     35.34 o 
  -4  22   1       12.44       44.64     22.24 o 
  -3  22   1      189.18      189.76     23.14 o 
  -2  22   1      139.93      138.34     22.26 o 
  -1  22   1      206.80      234.79     18.58 o 
   0  22   1      514.63      499.18     22.96 o 
   1  22   1      321.14      346.56     20.74 o 
   2  22   1      230.83      210.44     19.66 o 
   3  22   1       16.97       -1.84     21.04 o 
   4  22   1      837.71      791.16     29.02 o 
   5  22   1      120.07      127.82     34.86 o 
  -5  23   1       24.02       46.28     28.13 o 
  -4  23   1       58.69       67.38     23.28 o 
  -3  23   1      173.33      198.99     30.86 o 
  -2  23   1       10.67       22.79     20.27 o 
  -1  23   1       27.76       27.06     16.66 o 
   0  23   1      448.78      512.63     23.86 o 
   1  23   1       60.02       65.99     21.61 o 
   2  23   1        8.44       -0.67     20.19 o 
   3  23   1        0.07       39.80     22.84 o 
   4  23   1        1.30      -24.57     22.02 o 
   5  23   1        7.01      -16.35     22.76 o 
  -4  24   1      190.60      187.69     50.06 o 
  -3  24   1      152.22      126.68     24.29 o 
  -2  24   1       55.12       41.58     23.40 o 
  -1  24   1      410.73      442.91     34.41 o 
   0  24   1        1.28       20.39     28.25 o 
   1  24   1       30.01       99.27     34.91 o 
   2  24   1      290.54      333.75     27.80 o 
   3  24   1      212.37      242.45     64.11 o 
   4  24   1        3.73      -34.18     46.82 o 
  -3  25   1      288.41      272.76     36.58 o 
  -2  25   1      172.28      177.04     35.17 o 
  -1  25   1       10.53       14.49     23.84 o 
   0  25   1        1.42       11.89     22.93 o 
   1  25   1      182.58      184.98     39.52 o 
   2  25   1      192.87      203.00     27.02 o 
   3  25   1       60.69       65.10     25.70 o 
  -1  26   1       34.46       64.45     36.79 o 
   0  26   1       79.08      133.25     39.69 o 
 -11   0   2       92.96       82.71     32.69 o 
 -10   0   2      358.86      402.73     37.22 o 
  -9   0   2        8.28       12.72     24.33 o 
  -8   0   2        6.04      -17.26     11.92 o 
  -7   0   2     6666.48     6780.83     97.68 o 
  -6   0   2     3387.70     3483.65     81.35 o 
  -5   0   2      307.47      339.56     22.79 o 
  -4   0   2      279.49      252.84     17.07 o 
  -3   0   2     9275.85     9422.53    181.05 o 
  -2   0   2    31646.46    31525.39    396.08 o 
  -1   0   2    35974.06    35061.20    862.65 o 
   0   0   2     7556.59     7872.73    150.66 o 
   1   0   2     2193.19     2086.30     45.41 o 
   2   0   2      100.85      100.84      5.86 o 
   3   0   2     2879.66     2972.21     36.10 o 
   4   0   2     6634.12     6914.57     78.31 o 
   5   0   2     4007.65     3823.13     47.40 o 
   6   0   2      159.88      174.32     14.00 o 
   7   0   2     2366.10     2338.11     70.34 o 
   8   0   2        0.02       16.73     24.41 o 
   9   0   2      249.18      317.80     36.28 o 
  10   0   2      471.11      490.22     44.56 o 
 -11   1   2       96.01      100.96     30.22 o 
 -10   1   2        9.60       42.06     20.36 o 
  -9   1   2       34.22       50.92     21.51 o 
  -8   1   2      422.17      387.77     15.94 o 
  -7   1   2        4.40        4.23     13.13 o 
  -6   1   2     6735.57     6604.33     97.63 o 
  -5   1   2     3062.16     2884.59     47.17 o 
  -4   1   2     4594.71     4756.68     69.20 o 
  -3   1   2     2118.00     2188.64     26.84 o 
  -2   1   2      336.75      321.47      6.59 o 
  -1   1   2      162.43      131.85      3.48 o 
   0   1   2      554.09      556.42      9.83 o 
   1   1   2    50550.02    50314.79    537.61 o 
   2   1   2      531.52      620.28      8.55 o 
   3   1   2      383.46      352.67     11.30 o 
   4   1   2        2.15        2.93      3.36 o 
   5   1   2       38.95       39.58      4.74 o 
   6   1   2     1193.58     1145.34     17.17 o 
   7   1   2      483.40      486.76     25.38 o 
   8   1   2        1.09       -4.75     17.17 o 
   9   1   2       55.05       70.34     20.73 o 
  10   1   2        2.89      -11.21     21.69 o 
 -11   2   2      146.15      116.50     38.16 o 
 -10   2   2      621.16      539.28     29.32 o 
  -9   2   2     1069.18     1079.99     34.07 o 
  -8   2   2     4816.26     4565.04     59.91 o 
  -7   2   2      263.82      267.69     16.07 o 
  -6   2   2     1932.93     2046.50     43.85 o 
  -5   2   2     5130.29     5032.53     75.26 o 
  -4   2   2      353.02      378.39     17.84 o 
  -3   2   2    11220.43    10744.13    114.88 o 
  -2   2   2    22176.65    21945.08    249.11 o 
  -1   2   2     1899.88     1982.21     23.98 o 
   0   2   2      764.31      700.68     10.87 o 
   1   2   2     3517.22     3910.84     45.59 o 
   2   2   2     6504.69     6734.10     65.40 o 
   3   2   2    15746.89    15379.70    129.16 o 
   4   2   2     2016.50     1876.93     20.82 o 
   5   2   2      614.63      618.58     13.27 o 
   6   2   2       14.68       18.15      7.46 o 
   7   2   2      330.04      301.39     15.80 o 
   8   2   2      152.62      154.93     19.95 o 
   9   2   2      611.50      617.00     32.07 o 
  10   2   2       14.20       56.95     22.66 o 
 -11   3   2        5.26       -1.56     26.46 o 
 -10   3   2      260.76      244.53     24.41 o 
  -9   3   2      399.95      424.37     23.93 o 
  -8   3   2      113.68      110.04     12.92 o 
  -7   3   2        5.54        6.63     14.56 o 
  -6   3   2       30.02       26.38      8.55 o 
  -5   3   2    15464.29    15827.56    215.51 o 
  -4   3   2     6178.33     6142.94     75.40 o 
  -3   3   2      176.56      193.67      6.17 o 
  -2   3   2      924.87      967.16     13.96 o 
  -1   3   2     6632.38     6560.21    186.43 o 
   0   3   2    22153.55    21773.36    235.29 o 
   1   3   2    22073.51    22339.57    206.47 o 
   2   3   2    43066.57    42989.76    393.78 o 
   3   3   2      156.21      117.05      5.83 o 
   4   3   2      285.80      262.77      7.54 o 
   5   3   2     1080.15     1178.43     16.53 o 
   6   3   2       87.88      104.70      8.99 o 
   7   3   2     1339.84     1337.78     29.07 o 
   8   3   2      792.79      786.08     48.74 o 
   9   3   2      140.94      177.20     23.35 o 
  10   3   2      262.63      282.95     45.07 o 
 -11   4   2        4.65      -21.01     21.90 o 
 -10   4   2      134.99      155.48     21.79 o 
  -9   4   2        1.29       -1.73     12.64 o 
  -8   4   2        3.08      -14.21     16.00 o 
  -7   4   2     1367.29     1361.05     26.07 o 
  -6   4   2     1755.42     1793.94     28.71 o 
  -5   4   2      266.19      291.16      9.07 o 
  -4   4   2     2194.80     2185.80     25.14 o 
  -3   4   2    10579.75    10848.66    119.73 o 
  -2   4   2    20906.71    21220.07    300.01 o 
  -1   4   2     6925.61     7180.50    110.84 o 
   0   4   2       70.04       72.95      3.71 o 
   1   4   2     8908.53     8831.67    112.77 o 
   2   4   2     5983.53     6302.17     62.25 o 
   3   4   2     1980.34     1991.45     24.44 o 
   4   4   2     3082.70     2868.52     33.64 o 
   5   4   2     4456.45     4447.57     49.25 o 
   6   4   2      169.32      158.70     10.20 o 
   7   4   2     1553.72     1579.40     26.08 o 
   8   4   2       48.41       47.29     18.55 o 
   9   4   2       67.09       81.38     21.58 o 
  10   4   2      243.70      288.08     27.87 o 
 -11   5   2      643.75      658.38     34.44 o 
 -10   5   2       12.74       37.82     20.55 o 
  -9   5   2       92.39       92.18     14.37 o 
  -8   5   2     1114.10     1038.38     25.04 o 
  -7   5   2      462.03      403.07     13.78 o 
  -6   5   2     3862.57     3658.32     36.77 o 
  -5   5   2     8011.63     7611.82     74.14 o 
  -4   5   2     1886.40     2209.64     22.94 o 
  -3   5   2        6.15        4.06      4.14 o 
  -2   5   2     7027.77     7255.50     81.07 o 
  -1   5   2     1678.01     1696.87     27.73 o 
   0   5   2    22166.49    21878.73    200.04 o 
   1   5   2    16243.89    16362.85    171.29 o 
   2   5   2      229.60      278.42     16.01 o 
   3   5   2     1809.48     1873.46     37.17 o 
   4   5   2     2777.60     2671.05     32.38 o 
   5   5   2      209.24      199.17      9.98 o 
   6   5   2     2696.06     2537.69     33.64 o 
   7   5   2       75.91       96.74     10.71 o 
   8   5   2      215.98      197.93     19.22 o 
   9   5   2      110.08      117.40     21.76 o 
  10   5   2       21.43       26.12     22.63 o 
 -11   6   2       11.77       14.55     26.25 o 
 -10   6   2       58.59       39.39     16.38 o 
  -9   6   2      691.46      743.81     20.40 o 
  -8   6   2     1055.61     1100.98     23.21 o 
  -7   6   2      407.05      393.59     14.34 o 
  -6   6   2        3.90        4.98      6.04 o 
  -5   6   2       65.02      104.31      8.84 o 
  -4   6   2     1104.15     1281.97     15.87 o 
  -3   6   2    14052.76    14252.14    133.85 o 
  -2   6   2    15940.93    16079.58    149.95 o 
  -1   6   2     8221.12     8352.77     79.57 o 
   0   6   2      269.74      265.63      5.87 o 
   1   6   2      505.39      515.19      8.25 o 
   2   6   2      151.12      128.20      6.22 o 
   3   6   2    12052.94    12324.24    118.61 o 
   4   6   2    30506.67    30337.61    282.58 o 
   5   6   2      273.41      303.02     11.49 o 
   6   6   2      102.40       72.91      9.57 o 
   7   6   2      151.86      156.97     14.78 o 
   8   6   2      413.13      446.48     21.27 o 
   9   6   2      300.70      307.41     26.04 o 
  10   6   2       94.08      116.62     24.42 o 
 -11   7   2      175.64      168.59     24.59 o 
 -10   7   2      110.89      103.87     14.46 o 
  -9   7   2      487.68      499.73     24.76 o 
  -8   7   2       12.24       -4.29     10.03 o 
  -7   7   2      699.10      726.26     18.98 o 
  -6   7   2        5.07       18.89     10.33 o 
  -5   7   2     4555.91     4702.24     44.25 o 
  -4   7   2    17239.67    18033.82    169.32 o 
  -3   7   2      479.56      427.64      9.50 o 
  -2   7   2     8120.75     7995.44     76.96 o 
  -1   7   2     2969.46     2894.58     46.74 o 
   0   7   2     1859.53     1870.57     19.33 o 
   1   7   2     9729.75     9608.81     82.34 o 
   2   7   2     4281.11     4060.20     43.47 o 
   3   7   2       40.09      107.13     17.05 o 
   4   7   2    12820.16    12425.44    121.39 o 
   5   7   2      177.97      184.25     14.29 o 
   6   7   2        1.26      -10.62      8.41 o 
   7   7   2     1919.29     1943.91     31.25 o 
   8   7   2     1082.13     1126.35     24.94 o 
   9   7   2      295.09      336.78     26.17 o 
  10   7   2       18.79       52.20     24.23 o 
 -11   8   2      142.47      119.30     25.41 o 
 -10   8   2       41.55       25.53     13.64 o 
  -9   8   2      369.20      389.42     22.34 o 
  -8   8   2      825.13      863.94     29.93 o 
  -7   8   2      322.11      321.07     12.97 o 
  -6   8   2      195.16      196.63      8.70 o 
  -5   8   2     2124.48     2098.00     23.93 o 
  -4   8   2       44.53       64.39      7.56 o 
  -3   8   2     2692.95     2510.91     28.59 o 
  -2   8   2     4273.76     4174.56     42.85 o 
  -1   8   2     4224.23     4313.97     51.53 o 
   0   8   2       36.69       46.40      5.24 o 
   1   8   2       41.93       37.65      4.21 o 
   2   8   2     3611.99     3898.50     36.99 o 
   3   8   2     2111.36     2013.63     31.87 o 
   4   8   2     1138.71     1050.45     18.84 o 
   5   8   2       18.93       20.96      8.36 o 
   6   8   2       85.26      113.11     11.25 o 
   7   8   2       16.93       14.94     10.77 o 
   8   8   2      116.05      101.79     13.14 o 
   9   8   2      110.63       95.24     38.33 o 
  10   8   2       12.53        3.85     24.54 o 
 -11   9   2      566.76      579.57    109.35 o 
 -10   9   2        0.66       -1.21     15.36 o 
  -9   9   2      236.66      243.79     15.19 o 
  -8   9   2      456.17      451.72     16.74 o 
  -7   9   2      583.27      556.56     17.17 o 
  -6   9   2     4330.58     4471.30     49.81 o 
  -5   9   2     7810.25     7696.89     77.62 o 
  -4   9   2      102.10      104.30      7.06 o 
  -3   9   2      179.48      193.07      7.74 o 
  -2   9   2     7133.73     7375.12     72.29 o 
  -1   9   2      217.22      226.35      7.64 o 
   0   9   2    21489.39    21636.86    178.90 o 
   1   9   2    14698.78    15098.34    126.75 o 
   2   9   2     1494.31     1720.69     17.68 o 
   3   9   2       13.30       23.91      6.55 o 
   4   9   2     1824.02     1765.85     25.84 o 
   5   9   2      385.97      367.27     13.71 o 
   6   9   2     6930.05     6569.36     72.36 o 
   7   9   2      738.48      709.90     24.00 o 
   8   9   2       47.38       47.86     13.11 o 
   9   9   2       83.70       84.82     24.41 o 
  10   9   2       45.27        4.38     26.46 o 
 -10  10   2       92.53       96.42     17.90 o 
  -9  10   2       42.37       22.99     20.27 o 
  -8  10   2      951.10      936.28     48.06 o 
  -7  10   2     2632.26     2572.45     34.95 o 
  -6  10   2      286.76      300.07     14.35 o 
  -5  10   2       14.95        6.89      6.91 o 
  -4  10   2      153.09      168.34      7.96 o 
  -3  10   2     2247.34     2321.69     28.09 o 
  -2  10   2    17059.60    17487.66    164.29 o 
  -1  10   2     1689.36     1633.87     18.99 o 
   0  10   2      144.11      162.84      9.10 o 
   1  10   2       27.70       48.51      5.79 o 
   2  10   2      667.41      633.39     10.50 o 
   3  10   2      235.02      196.38      8.14 o 
   4  10   2     1986.86     1857.15     27.27 o 
   5  10   2     3474.01     3576.90     44.32 o 
   6  10   2      937.20      915.97     21.62 o 
   7  10   2     1504.27     1510.10     28.85 o 
   8  10   2       24.03       36.67     13.42 o 
   9  10   2        9.94       22.22     22.14 o 
  10  10   2       51.60       47.14     46.95 o 
 -10  11   2      107.91      128.94     18.91 o 
  -9  11   2      805.47      847.01     40.43 o 
  -8  11   2       11.16       27.19     13.64 o 
  -7  11   2       81.01       91.26     13.58 o 
  -6  11   2        9.07       14.16     10.32 o 
  -5  11   2      918.29      866.52     20.53 o 
  -4  11   2     4504.06     4350.63     47.21 o 
  -3  11   2     1026.49     1023.43     16.63 o 
  -2  11   2     1043.66     1075.01     16.69 o 
  -1  11   2      110.90      114.25      6.35 o 
   0  11   2     2859.83     3051.98     30.96 o 
   1  11   2     4784.64     4505.34     51.34 o 
   2  11   2     6189.70     6091.54     59.89 o 
   3  11   2      370.95      400.71     11.47 o 
   4  11   2     2896.43     2813.13     43.12 o 
   5  11   2        4.29        6.68      7.84 o 
   6  11   2     1494.73     1396.24     27.28 o 
   7  11   2      491.90      558.64     20.39 o 
   8  11   2       87.46      108.71     14.72 o 
   9  11   2       65.99       83.71     18.20 o 
 -10  12   2       56.28       66.84     18.54 o 
  -9  12   2      593.28      676.30     42.64 o 
  -8  12   2      995.77      985.34     64.75 o 
  -7  12   2       25.61       13.37     16.42 o 
  -6  12   2       39.70       35.56     12.03 o 
  -5  12   2     1091.45     1036.01     25.35 o 
  -4  12   2      595.86      557.22     13.85 o 
  -3  12   2     9263.54     9017.10     89.18 o 
  -2  12   2    13104.21    13037.47    125.25 o 
  -1  12   2      538.27      560.54     11.71 o 
   0  12   2      999.24     1106.56     15.85 o 
   1  12   2     1373.54     1303.30     17.74 o 
   2  12   2       51.04       30.31     11.18 o 
   3  12   2     6570.25     6445.91     60.29 o 
   4  12   2     2581.75     2594.90     32.34 o 
   5  12   2      344.95      323.78     22.38 o 
   6  12   2      122.98      130.47     11.26 o 
   7  12   2      589.82      579.47     23.94 o 
   8  12   2      969.80      907.94     22.64 o 
   9  12   2      281.93      294.91     18.34 o 
 -10  13   2       19.82        4.47     21.69 o 
  -9  13   2       91.44       86.60     22.72 o 
  -8  13   2      144.93      154.67     20.94 o 
  -7  13   2        9.05       13.00     17.20 o 
  -6  13   2     2756.22     2681.38     52.77 o 
  -5  13   2     4900.48     4743.00     62.03 o 
  -4  13   2     1784.51     1770.25     29.83 o 
  -3  13   2       29.97       46.26      8.75 o 
  -2  13   2      153.64      180.39      8.77 o 
  -1  13   2       34.88       46.31      6.49 o 
   0  13   2     4856.73     4779.94     46.03 o 
   1  13   2     4349.30     4275.98     42.27 o 
   2  13   2       89.19      103.21      7.70 o 
   3  13   2      152.07      159.95     10.72 o 
   4  13   2       58.62       68.98      8.46 o 
   5  13   2      185.56      209.37     11.51 o 
   6  13   2     2367.79     2312.06     31.43 o 
   7  13   2      270.57      301.83     14.80 o 
   8  13   2      244.20      219.49     15.05 o 
   9  13   2        6.05       25.05     15.72 o 
  -9  14   2       22.04       36.42     21.04 o 
  -8  14   2        1.14       -1.33     19.72 o 
  -7  14   2     1049.30     1049.81     56.12 o 
  -6  14   2      274.83      263.78     20.45 o 
  -5  14   2     1227.45     1204.59     59.67 o 
  -4  14   2      775.50      802.01     27.23 o 
  -3  14   2        6.51        7.55      7.01 o 
  -2  14   2     2366.41     2375.10     33.83 o 
  -1  14   2     7482.71     7399.44     67.64 o 
   0  14   2      411.12      440.43     12.33 o 
   1  14   2     3544.02     3577.12     37.39 o 
   2  14   2      833.30      807.64     15.88 o 
   3  14   2       20.13       13.62      9.53 o 
   4  14   2     1638.09     1524.30     26.88 o 
   5  14   2     2083.07     2077.53     28.77 o 
   6  14   2      671.56      678.51     18.79 o 
   7  14   2      566.54      624.94     19.66 o 
   8  14   2      240.70      228.95     19.67 o 
   9  14   2      118.13       90.20     16.84 o 
  -9  15   2       13.01       17.72     47.33 o 
  -8  15   2       22.13       22.23     19.72 o 
  -7  15   2        3.46       11.18     21.90 o 
  -6  15   2      245.94      259.63     26.33 o 
  -5  15   2     1473.42     1535.79     38.96 o 
  -4  15   2     3300.19     3224.97     58.57 o 
  -3  15   2      394.70      373.55     14.96 o 
  -2  15   2      823.50      824.20     17.79 o 
  -1  15   2      777.47      735.62     15.03 o 
   0  15   2     2312.51     2304.30     30.98 o 
   1  15   2     4515.44     4503.82     48.54 o 
   2  15   2     1303.74     1319.38     20.45 o 
   3  15   2       22.63       -2.18      9.72 o 
   4  15   2      125.70      132.80     12.10 o 
   5  15   2       38.46       30.95     12.78 o 
   6  15   2      523.15      510.23     19.71 o 
   7  15   2       94.23      106.26     13.28 o 
   8  15   2      148.26      126.57     14.09 o 
  -9  16   2      307.38      326.32     28.30 o 
  -8  16   2     1083.41     1092.12     85.19 o 
  -7  16   2       51.88       55.95     19.25 o 
  -6  16   2      102.90      143.19     19.70 o 
  -5  16   2     1436.46     1424.06     39.14 o 
  -4  16   2      516.58      542.30     25.46 o 
  -3  16   2     5655.11     5685.79     89.18 o 
  -2  16   2     7313.44     7200.41     86.91 o 
  -1  16   2       46.21       49.41      8.89 o 
   0  16   2       42.75       33.33      9.63 o 
   1  16   2     1046.58     1057.07     18.85 o 
   2  16   2      319.09      319.38     13.88 o 
   3  16   2     5192.91     4981.62     61.99 o 
   4  16   2     1234.15     1158.17     24.71 o 
   5  16   2       24.79       21.26     11.88 o 
   6  16   2       11.26       11.14     13.42 o 
   7  16   2       71.70       50.39     12.93 o 
   8  16   2      334.14      337.69     17.85 o 
  -8  17   2        2.88        5.19     22.42 o 
  -7  17   2        4.24        9.25     25.95 o 
  -6  17   2      406.64      397.54     25.98 o 
  -5  17   2      346.93      340.46     22.95 o 
  -4  17   2      162.38      170.74     39.65 o 
  -3  17   2        9.56       14.60     14.38 o 
  -2  17   2      389.52      432.58     23.32 o 
  -1  17   2      122.71      115.46     11.29 o 
   0  17   2     1124.47     1089.69     23.35 o 
   1  17   2     2453.82     2419.49     30.24 o 
   2  17   2     1383.16     1350.38     25.59 o 
   3  17   2      127.58      112.80     12.43 o 
   4  17   2      479.86      499.21     22.41 o 
   5  17   2      451.37      402.69     21.81 o 
   6  17   2        8.04        8.64     13.15 o 
   7  17   2      126.16      159.84     23.35 o 
   8  17   2      131.29      126.93     18.78 o 
  -8  18   2        8.95        2.14     22.27 o 
  -7  18   2      955.00     1012.14     40.00 o 
  -6  18   2      593.31      590.87     31.28 o 
  -5  18   2       99.50      174.46     21.51 o 
  -4  18   2        6.16        4.81     17.77 o 
  -3  18   2      113.58      102.44     19.08 o 
  -2  18   2     3072.98     3070.92     59.48 o 
  -1  18   2     4444.08     4359.14     51.91 o 
   0  18   2       17.57        1.28     13.59 o 
   1  18   2      736.35      752.43     20.20 o 
   2  18   2       56.51       70.36     11.50 o 
   3  18   2       38.16       14.64     12.16 o 
   4  18   2      986.75      975.24     25.00 o 
   5  18   2      493.46      518.41     20.31 o 
   6  18   2        6.27       -6.43     14.38 o 
   7  18   2      156.06      198.09     18.90 o 
  -8  19   2      195.47      255.81     56.55 o 
  -7  19   2      130.89      124.65     25.74 o 
  -6  19   2      677.20      761.31     34.79 o 
  -5  19   2     1318.37     1307.68    102.09 o 
  -4  19   2      245.18      225.99     21.12 o 
  -3  19   2      166.10      162.27     35.00 o 
  -2  19   2      141.58      137.38     18.34 o 
  -1  19   2       47.49       54.11     11.82 o 
   0  19   2     4673.53     4625.63     55.48 o 
   1  19   2     2187.40     2268.24     35.15 o 
   2  19   2       40.79       39.88     15.00 o 
   3  19   2       31.70       -6.27     15.55 o 
   4  19   2       81.81       90.57     25.12 o 
   5  19   2      298.13      289.05     20.40 o 
   6  19   2     1040.21     1012.08     39.63 o 
   7  19   2      197.45      187.75     19.77 o 
  -7  20   2        4.97       -7.17     48.74 o 
  -6  20   2       21.70       45.10     21.68 o 
  -5  20   2      372.80      366.22     25.92 o 
  -4  20   2        8.65        9.44     17.87 o 
  -3  20   2     1165.58     1237.44     37.62 o 
  -2  20   2       60.13       82.37     19.31 o 
  -1  20   2      135.98      148.85     13.58 o 
   0  20   2        4.32        7.09     11.09 o 
   1  20   2      226.63      275.42     25.62 o 
   2  20   2      362.67      353.10     21.40 o 
   3  20   2     1491.98     1437.57     35.51 o 
   4  20   2      360.41      380.82     22.84 o 
   5  20   2       23.64        1.91     18.99 o 
   6  20   2        1.21       -3.63     16.34 o 
  -7  21   2       95.91      105.82     31.24 o 
  -6  21   2       57.67       29.38     33.85 o 
  -5  21   2      285.32      328.51     26.85 o 
  -4  21   2     1286.16     1345.84     42.46 o 
  -3  21   2      446.00      451.38     26.53 o 
  -2  21   2       43.33       64.95     25.31 o 
  -1  21   2        7.99       -2.11     15.08 o 
   0  21   2       13.05       21.08     12.76 o 
   1  21   2      560.36      587.14     24.43 o 
   2  21   2     1529.84     1573.82     37.11 o 
   3  21   2       12.29      -15.33     16.07 o 
   4  21   2      473.95      510.33     49.45 o 
   5  21   2       11.65        2.76     17.91 o 
   6  21   2        6.61       20.69     29.32 o 
  -6  22   2       97.83       73.35     33.46 o 
  -5  22   2       38.18       18.78     22.82 o 
  -4  22   2        4.26       -0.86     24.63 o 
  -3  22   2      388.82      365.45     26.95 o 
  -2  22   2     1497.36     1505.39     44.12 o 
  -1  22   2      736.99      784.65     39.24 o 
   0  22   2       38.30       27.82     13.68 o 
   1  22   2      334.71      335.60     21.84 o 
   2  22   2      343.03      346.21     35.41 o 
   3  22   2      113.95      116.71     19.59 o 
   4  22   2      476.62      499.61     34.85 o 
   5  22   2      146.87      153.51     26.45 o 
  -5  23   2      657.01      616.45     34.21 o 
  -4  23   2        1.35       -3.21     21.56 o 
  -3  23   2       26.11      -13.40     30.22 o 
  -2  23   2      338.63      371.80     60.60 o 
  -1  23   2       50.72       64.97     18.11 o 
   0  23   2      578.02      655.54     41.05 o 
   1  23   2      645.31      693.08     28.42 o 
   2  23   2       11.97      -12.55     19.21 o 
   3  23   2       32.06       30.96     22.59 o 
   4  23   2       92.88      117.92     25.39 o 
  -4  24   2        1.47      -16.57     22.07 o 
  -3  24   2       76.38       94.51     24.09 o 
  -2  24   2      358.07      398.20     28.96 o 
  -1  24   2      106.70      141.91     22.65 o 
   0  24   2      333.38      333.10     73.24 o 
   1  24   2        0.73      -12.88     17.77 o 
   2  24   2       46.36       49.19     20.26 o 
   3  24   2      280.38      255.18     29.77 o 
  -3  25   2       89.83      115.32     26.30 o 
  -2  25   2      149.75      168.92     27.70 o 
  -1  25   2      168.36      170.68     26.59 o 
   0  25   2      123.77      113.66     29.07 o 
   1  25   2      322.32      315.49     43.88 o 
   2  25   2      362.33      414.31     32.84 o 
 -11   1   3      166.85      185.63     67.48 o 
 -10   1   3        3.47       -7.72     33.85 o 
  -9   1   3      239.60      225.55     26.16 o 
  -8   1   3      200.68      189.84     18.31 o 
  -7   1   3     2639.77     2515.47     46.41 o 
  -6   1   3     1699.13     1754.84     34.59 o 
  -5   1   3      518.61      408.35     17.73 o 
  -4   1   3      328.96      344.97      9.75 o 
  -3   1   3     1864.82     1863.39     20.51 o 
  -2   1   3      989.46      985.94     14.41 o 
  -1   1   3      275.56      291.24      6.37 o 
   0   1   3     4530.63     4891.04     48.85 o 
   1   1   3     1652.46     1649.31     19.70 o 
   2   1   3     1369.50     1379.15     21.93 o 
   3   1   3     5299.93     5530.57     56.82 o 
   4   1   3      876.08      840.49     15.41 o 
   5   1   3      413.17      437.04     10.96 o 
   6   1   3       74.71       79.08      8.89 o 
   7   1   3      360.94      362.27     24.12 o 
   8   1   3      290.90      293.65     24.41 o 
   9   1   3       28.06       39.66     21.73 o 
  10   1   3      194.31      227.06     29.07 o 
 -11   2   3        6.34       21.86     22.15 o 
 -10   2   3       62.26       86.88     20.18 o 
  -9   2   3       81.44       75.57     13.48 o 
  -8   2   3       63.92       64.05     11.60 o 
  -7   2   3       90.36       94.23     13.77 o 
  -6   2   3     2096.77     2227.12     32.45 o 
  -5   2   3      598.55      593.50     16.70 o 
  -4   2   3      993.00     1005.54     14.43 o 
  -3   2   3        5.18        4.28      4.25 o 
  -2   2   3     1703.09     1685.49     21.83 o 
  -1   2   3       50.12       56.78      3.31 o 
   0   2   3     1072.18     1149.73     15.46 o 
   1   2   3       14.65       14.09      4.61 o 
   2   2   3      568.13      566.79     12.12 o 
   3   2   3     1076.22     1073.77     16.15 o 
   4   2   3      873.01      941.63     14.30 o 
   5   2   3        4.45        6.92      5.66 o 
   6   2   3       18.38       14.67      7.88 o 
   7   2   3       75.55       66.29     12.98 o 
   8   2   3      169.79      164.21     21.57 o 
   9   2   3       19.15       20.68     32.22 o 
  10   2   3      121.86       79.70     24.89 o 
 -11   3   3       37.91       85.06     18.64 o 
 -10   3   3      147.58      149.16     22.03 o 
  -9   3   3      361.68      374.19     17.57 o 
  -8   3   3       39.15       32.39     11.86 o 
  -7   3   3     1445.38     1429.41     28.40 o 
  -6   3   3       41.62       27.84      6.98 o 
  -5   3   3     3597.93     3578.84     38.83 o 
  -4   3   3      481.53      519.75     10.45 o 
  -3   3   3      123.76      105.46      5.52 o 
  -2   3   3     1837.28     1866.76     23.85 o 
  -1   3   3     4331.65     4363.17     43.77 o 
   0   3   3     2214.69     2254.22     24.71 o 
   1   3   3     4723.55     4779.67     48.48 o 
   2   3   3      396.27      422.34      9.39 o 
   3   3   3      517.93      505.05      9.67 o 
   4   3   3     1732.22     1716.74     20.48 o 
   5   3   3     1087.62     1117.42     16.68 o 
   6   3   3      120.12      116.42      9.72 o 
   7   3   3        0.65        3.51     12.04 o 
   8   3   3      378.43      395.00     20.54 o 
   9   3   3       17.03       30.25     21.35 o 
  10   3   3      236.19      195.89     27.88 o 
 -11   4   3       15.26       11.00     18.79 o 
 -10   4   3      110.96      129.67     21.77 o 
  -9   4   3      266.84      294.35     16.54 o 
  -8   4   3      300.57      316.60     23.83 o 
  -7   4   3        0.86        3.82      7.06 o 
  -6   4   3     2379.98     2443.80     30.22 o 
  -5   4   3       72.37       60.54      6.27 o 
  -4   4   3    10849.26    11280.25    125.74 o 
  -3   4   3     1597.12     1639.60     29.86 o 
  -2   4   3      708.88      707.08     11.15 o 
  -1   4   3      441.55      430.38     23.43 o 
   0   4   3     1363.89     1311.17     16.10 o 
   1   4   3      906.23      925.18     13.07 o 
   2   4   3       74.05      105.59      7.16 o 
   3   4   3       16.70       15.61      4.14 o 
   4   4   3       71.46      132.09      6.55 o 
   5   4   3      392.32      347.14     12.33 o 
   6   4   3      272.56      282.91     12.29 o 
   7   4   3      171.21      154.13     14.80 o 
   8   4   3      140.10      138.73     17.75 o 
   9   4   3      330.83      306.92     40.33 o 
  10   4   3      135.52      129.97     26.49 o 
 -11   5   3       61.56       54.35     18.49 o 
 -10   5   3       36.04       16.67     12.69 o 
  -9   5   3      158.24      172.72     16.89 o 
  -8   5   3      104.68      110.02      9.78 o 
  -7   5   3      189.56      177.74      9.25 o 
  -6   5   3      682.37      634.54     12.95 o 
  -5   5   3     2437.16     2504.32     29.51 o 
  -4   5   3     3153.12     3512.36     43.84 o 
  -3   5   3      946.21      923.12     21.86 o 
  -2   5   3      968.00     1047.71     63.98 o 
  -1   5   3     2728.92     2794.37     67.22 o 
   0   5   3       19.45       22.28      5.50 o 
   1   5   3      520.99      528.66      9.85 o 
   2   5   3     2409.46     2370.72     28.26 o 
   3   5   3       39.61       36.97      6.14 o 
   4   5   3     1522.94     1551.58     19.16 o 
   5   5   3      130.88      126.92      9.46 o 
   6   5   3     1711.89     1582.71     31.97 o 
   7   5   3        0.63        6.28     10.17 o 
   8   5   3      446.64      451.29     37.98 o 
   9   5   3        0.28       18.58     21.51 o 
  10   5   3      130.83      146.25     36.36 o 
 -11   6   3       12.80       -3.11     30.69 o 
 -10   6   3      277.04      299.33     16.48 o 
  -9   6   3        1.90      -15.81     10.54 o 
  -8   6   3      781.38      786.06     19.30 o 
  -7   6   3      113.98      124.71     10.19 o 
  -6   6   3      833.11      790.78     21.18 o 
  -5   6   3      283.64      286.98     10.36 o 
  -4   6   3     8599.50     9112.84    103.25 o 
  -3   6   3     1963.63     2076.22     27.57 o 
  -2   6   3     6774.30     6762.80    104.91 o 
  -1   6   3      371.09      374.11     12.73 o 
   0   6   3      836.08      851.41     14.50 o 
   1   6   3      749.99      710.54     11.69 o 
   2   6   3     4676.70     4730.87     49.96 o 
   3   6   3      631.94      582.57     15.94 o 
   4   6   3     2953.60     2786.14     34.70 o 
   5   6   3     2370.15     2360.20     32.07 o 
   6   6   3      107.37      139.31     17.38 o 
   7   6   3     1108.79     1102.81     27.24 o 
   8   6   3      232.20      249.16     19.17 o 
   9   6   3      187.51      232.38     39.90 o 
  10   6   3        0.19      -17.09     23.84 o 
 -11   7   3        0.64      -21.08     20.69 o 
 -10   7   3        0.65        5.23     15.08 o 
  -9   7   3        0.34      -16.95     11.30 o 
  -8   7   3       37.07       48.25     10.92 o 
  -7   7   3        0.18        7.53      7.59 o 
  -6   7   3       29.18       27.18      6.87 o 
  -5   7   3      275.83      289.13     10.19 o 
  -4   7   3      168.56      206.28      9.04 o 
  -3   7   3      293.33      314.37      9.65 o 
  -2   7   3       70.02       55.39      7.71 o 
  -1   7   3      737.97      820.25     19.35 o 
   0   7   3       92.59       90.18      4.62 o 
   1   7   3        1.18        5.73      3.71 o 
   2   7   3      350.85      370.13     11.29 o 
   3   7   3      856.12      908.49     16.98 o 
   4   7   3       99.58      210.23     36.28 o 
   5   7   3        6.88       11.72     11.88 o 
   6   7   3      223.84      241.39     13.05 o 
   7   7   3        2.49       13.42     10.87 o 
   8   7   3       48.63       40.97     15.88 o 
   9   7   3        4.46       22.57     17.62 o 
  10   7   3        1.60        5.55     24.16 o 
 -11   8   3       21.38        4.25     23.35 o 
 -10   8   3      246.26      297.83     20.33 o 
  -9   8   3      389.04      382.97     19.99 o 
  -8   8   3      103.66      101.79     11.75 o 
  -7   8   3      220.74      214.07     11.50 o 
  -6   8   3     1203.70     1210.49     20.45 o 
  -5   8   3       88.39       77.40      7.53 o 
  -4   8   3     3364.38     3145.15     35.33 o 
  -3   8   3      374.23      406.81      9.74 o 
  -2   8   3    10315.43    10868.07    120.40 o 
  -1   8   3      875.15      843.98     32.79 o 
   0   8   3     3830.17     3873.87    185.19 o 
   1   8   3      979.35      997.33     12.08 o 
   2   8   3      364.01      335.97      9.57 o 
   3   8   3     1477.75     1371.92     21.61 o 
   4   8   3     1833.20     1820.30     26.89 o 
   5   8   3     1348.27     1304.46     23.15 o 
   6   8   3     1315.92     1212.89     23.91 o 
   7   8   3      810.78      776.53     21.35 o 
   8   8   3       20.99        6.88     15.78 o 
   9   8   3      572.67      583.59     26.51 o 
 -11   9   3        3.11      -27.09     22.12 o 
 -10   9   3       17.89       33.61     16.24 o 
  -9   9   3       12.04       -2.13     13.78 o 
  -8   9   3       85.23       85.05     14.15 o 
  -7   9   3        5.87        6.44     10.98 o 
  -6   9   3       10.22       10.18      7.97 o 
  -5   9   3     2011.81     2145.66     31.09 o 
  -4   9   3       40.00       63.73      6.64 o 
  -3   9   3     1464.03     1437.28     19.39 o 
  -2   9   3     3760.41     4200.52     54.31 o 
  -1   9   3     2039.82     1967.50     28.77 o 
   0   9   3      175.32      210.18      7.91 o 
   1   9   3      699.48      672.59     10.16 o 
   2   9   3     1437.28     1713.95     20.43 o 
   3   9   3      267.37      292.25     12.25 o 
   4   9   3      142.36      158.47     12.60 o 
   5   9   3      512.18      538.54     16.50 o 
   6   9   3      735.62      731.13     20.36 o 
   7   9   3       12.84        9.19     11.25 o 
   8   9   3       23.86       46.89     13.71 o 
   9   9   3        1.54        9.16     18.32 o 
 -10  10   3       51.51       87.79     18.01 o 
  -9  10   3       32.31       10.87     18.95 o 
  -8  10   3      451.86      502.55     25.63 o 
  -7  10   3       78.55       74.95     37.26 o 
  -6  10   3      635.46      611.36     34.23 o 
  -5  10   3      227.40      320.62     20.32 o 
  -4  10   3     3894.54     3866.20     42.62 o 
  -3  10   3     1353.71     1410.38     19.46 o 
  -2  10   3    10425.42    10645.09    145.99 o 
  -1  10   3      937.88      953.45     22.53 o 
   0  10   3     2920.93     3034.27     33.94 o 
   1  10   3     1287.01     1187.94     16.18 o 
   2  10   3     1343.11     1290.83     18.17 o 
   3  10   3      755.44      766.01     23.15 o 
   4  10   3      621.85      616.99     17.48 o 
   5  10   3      849.75      835.34     20.57 o 
   6  10   3      922.07      878.07     22.25 o 
   7  10   3      519.52      495.43     24.11 o 
   8  10   3       18.59       34.23     14.16 o 
   9  10   3      219.43      200.25     22.57 o 
 -10  11   3       16.40       11.95     19.98 o 
  -9  11   3      194.39      231.24     23.94 o 
  -8  11   3        8.48       10.00     17.74 o 
  -7  11   3     1329.57     1238.22     49.64 o 
  -6  11   3      924.21      886.10     28.42 o 
  -5  11   3      628.16      588.65     17.56 o 
  -4  11   3      207.05      282.67     27.55 o 
  -3  11   3     3061.88     3009.75     34.37 o 
  -2  11   3      412.72      397.87     22.47 o 
  -1  11   3      641.18      606.28     12.72 o 
   0  11   3     1109.25     1232.70     16.83 o 
   1  11   3        2.16       -3.58      5.45 o 
   2  11   3      276.04      254.93      8.32 o 
   3  11   3      654.37      612.84     16.07 o 
   4  11   3       18.23       31.42      9.30 o 
   5  11   3       38.83       35.04     10.64 o 
   6  11   3      911.45      859.58     25.78 o 
   7  11   3      184.59      196.10     15.78 o 
   8  11   3      336.97      358.33     21.33 o 
   9  11   3       36.57       26.58     20.14 o 
 -10  12   3       35.31        6.84     22.36 o 
  -9  12   3      319.02      337.34     27.36 o 
  -8  12   3        1.20       -8.26     18.15 o 
  -7  12   3       16.99       25.17     16.56 o 
  -6  12   3     1102.16     1076.11     38.37 o 
  -5  12   3        7.61        4.39      8.78 o 
  -4  12   3      905.89      854.27     30.02 o 
  -3  12   3        1.28       -4.89     11.92 o 
  -2  12   3     1689.01     1727.50     34.15 o 
  -1  12   3       25.82       30.23      7.54 o 
   0  12   3     2403.18     2384.61     34.89 o 
   1  12   3       11.50        5.48      5.86 o 
   2  12   3       97.22      109.74      7.73 o 
   3  12   3     1401.34     1355.84     20.14 o 
   4  12   3       45.35       39.24     10.31 o 
   5  12   3      584.80      627.12     19.32 o 
   6  12   3      140.17      124.39     13.60 o 
   7  12   3      200.99      207.05     16.38 o 
   8  12   3        7.06       31.90     15.26 o 
   9  12   3       29.08       55.78     20.61 o 
 -10  13   3       52.57       65.93     23.59 o 
  -9  13   3      273.31      262.03     43.24 o 
  -8  13   3       45.42       67.07     19.70 o 
  -7  13   3     1210.85     1182.08     41.23 o 
  -6  13   3      253.08      259.80     21.13 o 
  -5  13   3     4174.70     4238.87     71.23 o 
  -4  13   3       89.47       95.17     10.52 o 
  -3  13   3     1326.61     1317.89     24.86 o 
  -2  13   3     2223.16     2117.46     32.84 o 
  -1  13   3     2325.01     2282.36     29.03 o 
   0  13   3     2865.38     2977.64     32.04 o 
   1  13   3      659.76      601.98     13.37 o 
   2  13   3      407.35      398.36     12.27 o 
   3  13   3      314.75      335.59     11.63 o 
   4  13   3     1483.82     1400.08     22.35 o 
   5  13   3     1598.01     1533.99     27.59 o 
   6  13   3       73.32       68.40     11.15 o 
   7  13   3      355.71      362.39     15.82 o 
   8  13   3      819.64      781.05     23.95 o 
  -9  14   3       38.63       44.39     24.67 o 
  -8  14   3      206.66      226.04     32.57 o 
  -7  14   3        2.33       -9.66     25.35 o 
  -6  14   3       22.30       11.50     15.68 o 
  -5  14   3        0.67       27.62     32.18 o 
  -4  14   3      153.32      172.43     13.56 o 
  -3  14   3      994.85      969.33     26.03 o 
  -2  14   3      736.25      714.11     19.70 o 
  -1  14   3      145.89      132.79     14.74 o 
   0  14   3      230.41      214.73     10.07 o 
   1  14   3      370.47      382.49     15.48 o 
   2  14   3      406.98      381.42     17.32 o 
   3  14   3       35.93       30.70     10.36 o 
   4  14   3       59.73       86.05     10.59 o 
   5  14   3      119.48      121.89     11.07 o 
   6  14   3        2.30        9.60     10.48 o 
   7  14   3      139.10      148.83     13.49 o 
   8  14   3      199.58      188.73     15.31 o 
  -9  15   3      713.41      726.22     59.33 o 
  -8  15   3      282.98      313.37     31.28 o 
  -7  15   3     1397.88     1347.44     40.31 o 
  -6  15   3      281.01      297.46     22.47 o 
  -5  15   3      383.26      349.13     22.79 o 
  -4  15   3       11.51       13.69     18.78 o 
  -3  15   3     1388.88     1471.70     28.15 o 
  -2  15   3      271.40      293.05     14.04 o 
  -1  15   3     1459.88     1401.68     27.06 o 
   0  15   3      503.91      545.57     16.33 o 
   1  15   3     1620.41     1619.74     22.86 o 
   2  15   3     2285.91     2138.55     31.58 o 
   3  15   3     1464.39     1412.99     37.02 o 
   4  15   3      822.98      812.24     22.19 o 
   5  15   3      113.41      102.95     11.35 o 
   6  15   3      922.59      921.57     22.00 o 
   7  15   3       67.70       63.85     12.96 o 
   8  15   3      691.24      731.88     23.02 o 
  -9  16   3       59.09       98.05     25.85 o 
  -8  16   3       27.40       51.31     28.98 o 
  -7  16   3       61.68       59.79     21.25 o 
  -6  16   3        0.46       19.22     17.23 o 
  -5  16   3        1.66       -6.19     16.09 o 
  -4  16   3       46.89       76.74     16.08 o 
  -3  16   3      194.25      202.61     13.65 o 
  -2  16   3     2117.58     2151.42     59.53 o 
  -1  16   3       12.51        1.27     10.55 o 
   0  16   3       56.78       87.06     15.36 o 
   1  16   3      647.05      657.41     18.37 o 
   2  16   3      929.44      925.83     22.20 o 
   3  16   3       25.01       37.24     12.39 o 
   4  16   3       19.32        8.34     11.86 o 
   5  16   3       18.14      -12.69     12.38 o 
   6  16   3       29.52       20.30     11.72 o 
   7  16   3      210.58      198.12     15.15 o 
   8  16   3        0.66       16.73     14.29 o 
  -8  17   3       18.36       24.24     23.84 o 
  -7  17   3      297.61      354.89     27.85 o 
  -6  17   3       19.40       43.34     21.60 o 
  -5  17   3     1447.14     1517.12     50.79 o 
  -4  17   3       39.36       43.40     17.15 o 
  -3  17   3     1877.93     1870.94     33.88 o 
  -2  17   3       18.10       30.82     11.82 o 
  -1  17   3     1434.92     1438.38     29.41 o 
   0  17   3      791.20      843.38     20.93 o 
   1  17   3     1911.19     1940.57     39.70 o 
   2  17   3      819.20      754.56     25.58 o 
   3  17   3      692.27      653.24     20.60 o 
   4  17   3     1076.64     1044.21     28.31 o 
   5  17   3      571.87      575.97     21.91 o 
   6  17   3      325.54      282.47     18.26 o 
   7  17   3       69.14       90.29     14.74 o 
  -8  18   3        7.17      -19.05     24.33 o 
  -7  18   3       40.23       45.04     22.90 o 
  -6  18   3      146.71      170.24     22.87 o 
  -5  18   3      176.42      182.73     22.19 o 
  -4  18   3      532.89      542.84     32.61 o 
  -3  18   3        0.59        1.20     16.44 o 
  -2  18   3       11.60       21.60     12.67 o 
  -1  18   3        5.99      -10.66     12.54 o 
   0  18   3     1946.38     1883.13     31.10 o 
   1  18   3       42.41       27.81     14.73 o 
   2  18   3      194.43      196.87     17.50 o 
   3  18   3       25.43       29.70     16.05 o 
   4  18   3       23.94        8.93     21.78 o 
   5  18   3      258.35      226.38     17.75 o 
   6  18   3       33.36       31.49     15.83 o 
   7  18   3        7.38       10.23     16.87 o 
  -8  19   3       41.01       62.89     28.81 o 
  -7  19   3       77.89      120.05     27.57 o 
  -6  19   3      127.55      101.64     22.35 o 
  -5  19   3      248.99      258.49     28.81 o 
  -4  19   3       88.08      120.79     20.37 o 
  -3  19   3      780.78      763.01     32.12 o 
  -2  19   3      266.97      249.01     21.29 o 
  -1  19   3       93.25       95.88     14.20 o 
   0  19   3        0.64       21.64     11.88 o 
   1  19   3       93.18      122.51     16.18 o 
   2  19   3      213.83      213.66     18.38 o 
   3  19   3      500.08      439.84     22.79 o 
   4  19   3       15.97      -26.07     21.06 o 
   5  19   3        4.33       10.74     19.33 o 
   6  19   3      312.50      320.68     24.14 o 
  -7  20   3        7.71        1.47     33.12 o 
  -6  20   3      340.13      343.15     29.66 o 
  -5  20   3      131.25      121.52     38.92 o 
  -4  20   3       86.55      126.02     23.05 o 
  -3  20   3      260.76      270.68     48.06 o 
  -2  20   3      280.95      287.67     38.80 o 
  -1  20   3      221.48      204.34     17.18 o 
   0  20   3     1135.28     1106.92     26.86 o 
   1  20   3      247.73      260.78     19.02 o 
   2  20   3      639.20      610.02     28.68 o 
   3  20   3       27.17       32.97     18.00 o 
   4  20   3       97.85       63.85     19.10 o 
   5  20   3        0.43      -27.03     18.02 o 
   6  20   3       36.65       23.94     19.15 o 
  -6  21   3      303.13      317.01     28.72 o 
  -5  21   3      505.64      525.78     45.07 o 
  -4  21   3        1.63        4.51     20.08 o 
  -3  21   3        1.22       -0.48     19.97 o 
  -2  21   3      427.69      420.63     25.52 o 
  -1  21   3      374.19      383.76     20.79 o 
   0  21   3      158.97      182.42     15.85 o 
   1  21   3      439.26      404.05     21.87 o 
   2  21   3        4.48        3.81     16.32 o 
   3  21   3        1.73        5.95     17.84 o 
   4  21   3       57.45       45.35     19.50 o 
   5  21   3      109.61       78.41     24.26 o 
  -6  22   3      563.44      664.03     35.64 o 
  -5  22   3       33.50       74.39     23.94 o 
  -4  22   3      199.10      224.21     26.00 o 
  -3  22   3        0.81      -19.78     19.36 o 
  -2  22   3       79.02       67.98     20.89 o 
  -1  22   3      682.74      640.10     31.60 o 
   0  22   3       38.19       40.51     17.49 o 
   1  22   3       60.67       40.57     17.25 o 
   2  22   3       66.32       83.38     19.73 o 
   3  22   3      122.00      121.48     42.23 o 
   4  22   3      184.07      172.54     45.30 o 
   5  22   3       67.74       82.69     42.49 o 
  -5  23   3       77.19       79.09     26.07 o 
  -4  23   3       64.05       64.86     23.06 o 
  -3  23   3       61.52       93.57     34.96 o 
  -2  23   3       26.07       41.78     23.26 o 
  -1  23   3       29.89       40.98     21.36 o 
   0  23   3      222.64      261.35     22.00 o 
   1  23   3        2.59      -10.36     17.40 o 
   2  23   3      102.51      116.69     21.31 o 
   3  23   3       43.30       10.73     20.31 o 
   4  23   3       82.85       67.25     21.42 o 
  -4  24   3      196.56      245.31     34.02 o 
  -3  24   3      155.42      143.75     27.24 o 
  -2  24   3      685.02      819.38     38.26 o 
  -1  24   3        1.19      -10.27     23.06 o 
   0  24   3        4.61       -6.15     33.97 o 
   1  24   3      410.88      406.84     25.61 o 
   2  24   3      438.52      509.84     27.24 o 
   3  24   3       43.64       19.61     20.77 o 
  -2  25   3       83.68      106.55     34.02 o 
  -1  25   3        3.03      -24.37     23.40 o 
   0  25   3       12.13      -31.16     34.23 o 
   1  25   3       12.19       22.38     20.55 o 
 -11   0   4      199.78      254.38     29.71 o 
 -10   0   4       22.36       67.35     26.89 o 
  -9   0   4       14.75       21.43     23.05 o 
  -8   0   4      329.99      288.86     27.14 o 
  -7   0   4     2568.96     2476.14     58.98 o 
  -6   0   4     2039.04     2065.30     48.48 o 
  -5   0   4    11985.69    11508.24    150.97 o 
  -4   0   4     2928.90     3034.76     47.99 o 
  -3   0   4       13.18       10.40      5.92 o 
  -2   0   4       70.78       64.77      6.23 o 
  -1   0   4       10.99       62.45     32.95 o 
   0   0   4     9530.96     9592.09    131.70 o 
   1   0   4    14123.13    13856.28    187.68 o 
   2   0   4      352.23      362.66     14.21 o 
   3   0   4      214.10      187.51     11.58 o 
   4   0   4     1230.73     1197.48     34.61 o 
   5   0   4      602.11      661.08     23.07 o 
   6   0   4     1344.58     1393.59     55.74 o 
   7   0   4      232.92      226.63     30.82 o 
   8   0   4      119.94       88.95     31.07 o 
   9   0   4      330.45      345.11     40.63 o 
  10   0   4      209.54      159.45     41.14 o 
 -11   1   4       22.13       26.30     20.83 o 
 -10   1   4       25.75       36.23     27.61 o 
  -9   1   4      128.57      118.91     27.66 o 
  -8   1   4      986.39     1020.91     47.67 o 
  -7   1   4     1941.67     1887.28     49.25 o 
  -6   1   4      677.68      657.65     15.44 o 
  -5   1   4       66.06       81.40      5.42 o 
  -4   1   4      548.59      602.03     19.34 o 
  -3   1   4     1426.84     1338.98     17.48 o 
  -2   1   4     8226.62     7976.23     77.73 o 
  -1   1   4    24904.39    25487.01    238.19 o 
   0   1   4     3738.54     3991.88     41.89 o 
   1   1   4      164.79      157.65      8.98 o 
   2   1   4      372.76      363.63     11.70 o 
   3   1   4       41.74       53.29      6.46 o 
   4   1   4     1137.36     1094.90     18.89 o 
   5   1   4     1818.18     1850.56     27.15 o 
   6   1   4        5.57        7.73     10.59 o 
   7   1   4      205.63      233.76     22.07 o 
   8   1   4      130.18      152.49     43.45 o 
   9   1   4        2.23       13.75     21.99 o 
  10   1   4       17.37       41.14     28.21 o 
 -11   2   4       41.15        2.93     17.34 o 
 -10   2   4      563.31      615.83     29.59 o 
  -9   2   4      446.72      419.98     18.22 o 
  -8   2   4      246.61      242.04     25.82 o 
  -7   2   4      153.12      165.21     10.21 o 
  -6   2   4      232.44      237.63      9.50 o 
  -5   2   4      843.51      796.11     16.05 o 
  -4   2   4    11274.89    10828.94    102.21 o 
  -3   2   4     7448.01     7719.09     87.27 o 
  -2   2   4     1823.61     1682.82     20.05 o 
  -1   2   4        8.92       -0.22      4.30 o 
   0   2   4     2553.66     2622.92     29.37 o 
   1   2   4     6044.40     6118.83     67.69 o 
   2   2   4    24144.84    24115.23    227.23 o 
   3   2   4      771.42      809.08     15.08 o 
   4   2   4     4391.71     4458.72     49.68 o 
   5   2   4        1.32        3.13      7.52 o 
   6   2   4       58.43       64.11     12.26 o 
   7   2   4      583.95      583.57     26.61 o 
   8   2   4      795.11      821.51     37.39 o 
   9   2   4       42.53       32.59     26.85 o 
  10   2   4      219.25      223.67     29.88 o 
 -11   3   4        1.26      -25.10     16.73 o 
 -10   3   4      347.12      326.65     21.98 o 
  -9   3   4      133.63      155.97     11.44 o 
  -8   3   4     1523.74     1631.47     26.28 o 
  -7   3   4     2001.85     1965.87     27.51 o 
  -6   3   4      399.29      403.79     12.43 o 
  -5   3   4      440.24      419.76     17.89 o 
  -4   3   4       96.69       96.82     19.17 o 
  -3   3   4      683.32      561.11     11.39 o 
  -2   3   4    14357.55    14011.00    133.14 o 
  -1   3   4     7252.27     7283.52     71.61 o 
   0   3   4       75.90       77.74      4.99 o 
   1   3   4      950.12      980.44     15.20 o 
   2   3   4       29.52       23.82      5.35 o 
   3   3   4     2674.25     2756.97     35.68 o 
   4   3   4     4573.35     4653.50     51.45 o 
   5   3   4      118.86      102.23     11.63 o 
   6   3   4      132.01      168.37     14.35 o 
   7   3   4      236.95      207.95     16.89 o 
   8   3   4        1.09        9.75     19.97 o 
   9   3   4      208.54      244.86     44.34 o 
  10   3   4        0.01      -20.84     24.97 o 
 -11   4   4      227.03      287.42     61.67 o 
 -10   4   4      113.08      120.38     23.38 o 
  -9   4   4       49.41       42.99     10.33 o 
  -8   4   4      304.20      319.11     12.18 o 
  -7   4   4     1138.65     1038.93     21.45 o 
  -6   4   4      357.11      326.57     13.59 o 
  -5   4   4    11867.15    11507.87    129.79 o 
  -4   4   4     8236.13     8313.15     79.56 o 
  -3   4   4     1585.89     1790.76     24.43 o 
  -2   4   4     8098.36     8216.94    114.73 o 
  -1   4   4        0.06       13.16      5.54 o 
   0   4   4    14871.93    14907.85    141.78 o 
   1   4   4     1647.35     1578.74     20.63 o 
   2   4   4       79.76       69.95      5.98 o 
   3   4   4     1814.46     1812.97     24.35 o 
   4   4   4        5.55        3.44      6.34 o 
   5   4   4       18.38       22.97     10.76 o 
   6   4   4      637.54      608.86     22.65 o 
   7   4   4       14.93        6.53     13.47 o 
   8   4   4       28.71       35.64     16.53 o 
   9   4   4       30.25       50.61     23.66 o 
 -11   5   4        4.51        5.63     20.95 o 
 -10   5   4        1.62       -8.45     14.09 o 
  -9   5   4       19.74       12.02     11.22 o 
  -8   5   4       11.71        0.43     10.95 o 
  -7   5   4     2338.10     2348.08     31.09 o 
  -6   5   4     2616.80     2565.12     37.00 o 
  -5   5   4      154.52      150.64      9.25 o 
  -4   5   4     1896.88     2079.30     47.50 o 
  -3   5   4     4409.36     4768.72     56.14 o 
  -2   5   4     2601.90     2460.89     41.07 o 
  -1   5   4    24610.93    24531.00    265.79 o 
   0   5   4     6723.41     7020.86     71.78 o 
   1   5   4     4747.72     4539.23     73.28 o 
   2   5   4      376.76      391.70     13.69 o 
   3   5   4      976.42      995.69     19.11 o 
   4   5   4     2724.22     2654.49     40.36 o 
   5   5   4     5409.20     5262.40     59.26 o 
   6   5   4       16.88        8.59     12.99 o 
   7   5   4      594.66      691.06     28.13 o 
   8   5   4        1.17      -17.60     14.39 o 
   9   5   4      131.19      126.16     26.85 o 
 -11   6   4      192.60      258.60     26.42 o 
 -10   6   4      363.38      396.04     20.59 o 
  -9   6   4      438.36      468.46     20.19 o 
  -8   6   4       86.43       71.96      9.79 o 
  -7   6   4        0.92       -5.32      8.81 o 
  -6   6   4      276.34      297.00     13.32 o 
  -5   6   4      516.38      473.86     13.93 o 
  -4   6   4    12348.80    12061.04    151.64 o 
  -3   6   4     1845.96     1780.68     24.45 o 
  -2   6   4     2312.70     2363.16     40.12 o 
  -1   6   4     1769.56     1937.70     34.82 o 
   0   6   4     1617.58     1879.83     22.75 o 
   1   6   4    11967.63    12220.51    159.76 o 
   2   6   4    16570.59    17207.49    334.31 o 
   3   6   4      372.66      362.40     10.82 o 
   4   6   4        4.33       -4.01      7.81 o 
   5   6   4       64.00       58.05     10.81 o 
   6   6   4       16.81        6.57     10.16 o 
   7   6   4      518.21      503.07     28.88 o 
   8   6   4       10.82        4.04     15.85 o 
   9   6   4        5.06      -23.12     23.20 o 
 -11   7   4       72.04      112.50     23.43 o 
 -10   7   4      432.86      446.91     22.17 o 
  -9   7   4        1.97       -0.08     12.85 o 
  -8   7   4     2344.68     2424.78    117.16 o 
  -7   7   4      509.19      513.06     18.61 o 
  -6   7   4      187.47      193.13     11.50 o 
  -5   7   4     2754.89     2721.49     37.39 o 
  -4   7   4     5505.32     5536.25     65.82 o 
  -3   7   4     9746.96     9461.57    132.91 o 
  -2   7   4    30558.43    30101.08    399.30 o 
  -1   7   4       19.06        2.88     12.89 o 
   0   7   4      663.49      700.66     16.72 o 
   1   7   4     2315.21     2331.74     27.84 o 
   2   7   4      683.06      720.80     14.14 o 
   3   7   4     5342.43     5218.96     57.12 o 
   4   7   4       19.18       13.55      8.24 o 
   5   7   4       19.52       25.80      9.51 o 
   6   7   4      333.53      339.83     15.07 o 
   7   7   4      227.04      199.64     14.53 o 
   8   7   4      253.59      284.53     21.38 o 
   9   7   4      200.42      270.46     23.71 o 
 -11   8   4        7.53       24.39     17.59 o 
 -10   8   4      155.45      113.48     29.02 o 
  -9   8   4      394.84      369.29     24.71 o 
  -8   8   4       60.69       65.71     16.66 o 
  -7   8   4      216.99      194.16     14.02 o 
  -6   8   4       38.73       45.21     15.89 o 
  -5   8   4      893.18      775.83     24.29 o 
  -4   8   4     4547.82     4387.00     66.33 o 
  -3   8   4     1747.79     1741.88     34.07 o 
  -2   8   4     1342.90     1499.96     30.35 o 
  -1   8   4      161.91      141.90     12.80 o 
   0   8   4     2145.31     2202.92     25.17 o 
   1   8   4     4264.05     4173.29     45.01 o 
   2   8   4     4490.94     4488.73     57.13 o 
   3   8   4      548.37      487.74     14.36 o 
   4   8   4        0.35        2.22      8.36 o 
   5   8   4      758.71      792.05     19.91 o 
   6   8   4      123.27       88.11     15.64 o 
   7   8   4       72.75       69.72     13.13 o 
   8   8   4      102.74      142.00     19.45 o 
   9   8   4       38.20       42.39     26.31 o 
 -10   9   4      163.82      204.22     24.40 o 
  -9   9   4        4.04        2.24     17.38 o 
  -8   9   4       24.57       27.58     16.67 o 
  -7   9   4     3650.69     3506.67     56.13 o 
  -6   9   4     3250.65     3212.79     69.75 o 
  -5   9   4     1004.23     1041.05     22.67 o 
  -4   9   4     1742.34     1746.78     28.75 o 
  -3   9   4     2552.87     2610.02     45.54 o 
  -2   9   4      133.23      120.93     26.50 o 
  -1   9   4    26726.74    25851.43    345.81 o 
   0   9   4     3573.60     3599.47     45.93 o 
   1   9   4     1286.51     1174.39     17.59 o 
   2   9   4      169.22      207.70     11.43 o 
   3   9   4      123.23       93.61      9.32 o 
   4   9   4     2205.12     2201.31     31.74 o 
   5   9   4     4397.47     4334.68     52.89 o 
   6   9   4       68.67       83.92     12.61 o 
   7   9   4      819.35      916.59     24.59 o 
   8   9   4      145.12      146.35     19.85 o 
   9   9   4      283.81      252.76     23.81 o 
 -10  10   4       13.07       10.87     46.44 o 
  -9  10   4       77.55       85.75     21.32 o 
  -8  10   4       43.26       48.83     17.73 o 
  -7  10   4      403.03      368.97     22.12 o 
  -6  10   4        9.99       24.85     10.61 o 
  -5  10   4     5404.61     5205.75     66.07 o 
  -4  10   4     1768.06     1722.23     38.67 o 
  -3  10   4      210.32      257.70     14.07 o 
  -2  10   4      727.33      727.19     17.45 o 
  -1  10   4        2.89       12.77      7.59 o 
   0  10   4     4143.23     3969.16     43.05 o 
   1  10   4     6078.02     5873.82     71.91 o 
   2  10   4      648.38      582.23     17.75 o 
   3  10   4       20.69       16.26      8.36 o 
   4  10   4       36.76       32.17     10.12 o 
   5  10   4      225.71      251.79     20.33 o 
   6  10   4     1327.61     1330.16     27.27 o 
   7  10   4      322.78      306.47     16.98 o 
   8  10   4       91.58       39.04     18.47 o 
   9  10   4        7.11       11.77     20.45 o 
 -10  11   4      528.09      546.54     31.79 o 
  -9  11   4       65.71       65.82     20.61 o 
  -8  11   4      828.40      931.15     34.40 o 
  -7  11   4      458.35      475.96     60.00 o 
  -6  11   4        5.35       23.13     10.69 o 
  -5  11   4     1434.54     1387.52     28.71 o 
  -4  11   4      912.40      921.17     21.33 o 
  -3  11   4     2428.96     2291.39     34.71 o 
  -2  11   4     7449.33     7227.55     85.36 o 
  -1  11   4     1158.59     1167.90     22.42 o 
   0  11   4       58.87       88.07      7.25 o 
   1  11   4      692.85      657.30     14.44 o 
   2  11   4      328.62      336.11     10.77 o 
   3  11   4     2743.28     2679.64     36.08 o 
   4  11   4      272.72      276.80     18.09 o 
   5  11   4        5.91       10.92     11.20 o 
   6  11   4      265.33      285.32     16.09 o 
   7  11   4       80.55      101.87     15.08 o 
   8  11   4       15.33       35.42     15.80 o 
 -10  12   4      248.22      262.65     34.31 o 
  -9  12   4      496.09      524.76     29.25 o 
  -8  12   4       28.41       29.90     22.96 o 
  -7  12   4      456.03      436.95     25.23 o 
  -6  12   4       22.44       28.68     15.02 o 
  -5  12   4      171.98      164.72     12.22 o 
  -4  12   4     7370.26     7166.38     86.50 o 
  -3  12   4     4786.33     4777.38     62.65 o 
  -2  12   4      640.26      597.02     17.32 o 
  -1  12   4      812.46      766.17     20.28 o 
   0  12   4     2712.51     2940.28     41.81 o 
   1  12   4     1911.58     1876.80     25.55 o 
   2  12   4     8573.06     8499.87    144.64 o 
   3  12   4     1055.37     1022.37     20.89 o 
   4  12   4     1584.11     1532.44     27.51 o 
   5  12   4       28.98       37.02     12.43 o 
   6  12   4      203.91      190.80     15.35 o 
   7  12   4       67.82       87.02     15.62 o 
   8  12   4      616.10      623.36     27.11 o 
 -10  13   4        3.02        7.76     23.88 o 
  -9  13   4        0.18        7.92     20.37 o 
  -8  13   4        2.88       -1.90     19.13 o 
  -7  13   4      776.09      759.72     32.18 o 
  -6  13   4     1484.93     1437.23     37.99 o 
  -5  13   4      305.91      339.78     16.25 o 
  -4  13   4       77.56       80.19     11.52 o 
  -3  13   4      122.74      122.10     11.54 o 
  -2  13   4     1460.60     1416.44     38.38 o 
  -1  13   4     9789.93     9677.31    112.13 o 
   0  13   4     1667.73     1617.79     28.90 o 
   1  13   4     1892.06     1871.02     31.54 o 
   2  13   4        5.76        6.94      8.95 o 
   3  13   4        4.44       -4.47      7.64 o 
   4  13   4     2609.44     2512.96     36.33 o 
   5  13   4      912.75      883.85     23.74 o 
   6  13   4       63.51       38.96     13.14 o 
   7  13   4      150.84      154.59     16.76 o 
   8  13   4      129.46      117.23     17.77 o 
  -9  14   4      127.67      144.39     25.40 o 
  -8  14   4       50.12       62.81     26.46 o 
  -7  14   4     1365.94     1363.43     49.68 o 
  -6  14   4      227.54      236.29     20.95 o 
  -5  14   4     4983.02     4808.94     80.39 o 
  -4  14   4      690.93      705.18     21.44 o 
  -3  14   4      111.52      100.32     11.56 o 
  -2  14   4     4083.73     3965.23     53.65 o 
  -1  14   4      682.24      682.02     20.06 o 
   0  14   4     6710.17     6675.51     81.94 o 
   1  14   4     1983.53     1987.36     29.59 o 
   2  14   4      420.68      424.87     19.62 o 
   3  14   4      488.21      464.55     14.36 o 
   4  14   4      860.97      806.87     18.75 o 
   5  14   4      182.14      203.05     13.02 o 
   6  14   4      259.49      281.27     14.81 o 
   7  14   4        9.83       -4.38     13.45 o 
   8  14   4       61.83       43.63     16.40 o 
  -9  15   4       27.07       28.26     23.21 o 
  -8  15   4      539.57      507.92     50.19 o 
  -7  15   4      877.09      834.76     37.09 o 
  -6  15   4      656.77      573.64     28.51 o 
  -5  15   4       11.77       22.04     17.84 o 
  -4  15   4      223.29      221.96     14.64 o 
  -3  15   4      951.09      990.13     31.72 o 
  -2  15   4     1829.94     1727.89     31.12 o 
  -1  15   4     2366.36     2261.85     36.97 o 
   0  15   4      823.55      850.30     27.86 o 
   1  15   4      201.00      212.04     12.74 o 
   2  15   4       87.76       97.27     18.02 o 
   3  15   4      132.39      139.60     16.08 o 
   4  15   4       97.98      102.88     10.94 o 
   5  15   4      154.38      165.17     12.81 o 
   6  15   4       84.42       94.73     13.02 o 
   7  15   4        7.79        6.31     12.90 o 
  -9  16   4      766.45      823.99     41.06 o 
  -8  16   4        1.22       33.59     22.37 o 
  -7  16   4      688.43      743.62     34.85 o 
  -6  16   4      280.28      296.50     24.30 o 
  -5  16   4       52.70       52.56     17.77 o 
  -4  16   4     5746.20     5597.01     95.45 o 
  -3  16   4     4372.84     4127.20     56.97 o 
  -2  16   4     1175.59     1150.80     26.32 o 
  -1  16   4      416.28      386.45     20.84 o 
   0  16   4     1766.93     1730.04     32.19 o 
   1  16   4     1113.33     1203.30     29.83 o 
   2  16   4     8490.04     8588.10    222.33 o 
   3  16   4       30.38       22.72     14.38 o 
   4  16   4      857.68      842.52     29.80 o 
   5  16   4        9.02        4.82     10.93 o 
   6  16   4        3.64        1.11     12.15 o 
   7  16   4      147.35      145.91     15.10 o 
  -8  17   4      555.65      615.57     56.85 o 
  -7  17   4      278.34      312.49     26.54 o 
  -6  17   4       12.18        4.28     20.15 o 
  -5  17   4      476.64      517.67     27.63 o 
  -4  17   4      510.75      474.43     25.89 o 
  -3  17   4      793.19      760.77     33.81 o 
  -2  17   4     1025.32     1049.42     27.68 o 
  -1  17   4      811.82      850.92     24.23 o 
   0  17   4      379.96      388.99     18.24 o 
   1  17   4      376.16      375.23     21.12 o 
   2  17   4      206.73      235.80     17.79 o 
   3  17   4      290.35      292.92     20.69 o 
   4  17   4      106.64      115.22     18.45 o 
   5  17   4      146.06      134.29     23.68 o 
   6  17   4      104.36       75.43     19.62 o 
   7  17   4       37.41       21.59     20.98 o 
  -8  18   4       92.14      103.56     27.13 o 
  -7  18   4      342.08      375.77     28.65 o 
  -6  18   4      174.89      226.57     46.78 o 
  -5  18   4     1910.34     1977.62     48.85 o 
  -4  18   4      212.65      178.91     24.41 o 
  -3  18   4       89.24       83.77     14.82 o 
  -2  18   4      848.39      835.30     55.93 o 
  -1  18   4        5.52       -1.40     13.21 o 
   0  18   4     1023.90     1106.59     29.02 o 
   1  18   4     1312.13     1359.13     46.78 o 
   2  18   4        4.65      -10.94     14.38 o 
   3  18   4        4.35       10.70     19.43 o 
   4  18   4      409.36      418.73     24.42 o 
   5  18   4        1.98      -10.48     16.77 o 
   6  18   4      334.27      366.09     25.36 o 
  -7  19   4     1335.58     1247.07     43.13 o 
  -6  19   4     1105.37     1146.66     42.34 o 
  -5  19   4        1.70        2.58     19.47 o 
  -4  19   4      429.85      398.12     48.22 o 
  -3  19   4       36.46       33.50     22.96 o 
  -2  19   4      302.08      318.70     18.44 o 
  -1  19   4     3841.48     4006.41     59.19 o 
   0  19   4     1561.56     1553.33     34.03 o 
   1  19   4     1281.73     1272.11     32.85 o 
   2  19   4       13.27      -22.16     15.48 o 
   3  19   4        0.72        6.51     16.42 o 
   4  19   4     1091.51      955.00     32.46 o 
   5  19   4      347.61      363.14     29.32 o 
   6  19   4       28.26       49.92     20.19 o 
  -7  20   4       11.76       -0.27     22.02 o 
  -6  20   4       16.70       20.98     22.66 o 
  -5  20   4       11.27       -3.88     28.04 o 
  -4  20   4      654.70      687.26     33.50 o 
  -3  20   4      396.64      462.51     44.90 o 
  -2  20   4       77.59      132.83     24.17 o 
  -1  20   4      579.90      607.66     24.82 o 
   0  20   4        7.18        8.80     17.55 o 
   1  20   4      406.41      452.68     28.92 o 
   2  20   4     1086.93     1131.57     48.34 o 
   3  20   4      341.85      318.28     23.30 o 
   4  20   4      216.53      203.58     21.23 o 
   5  20   4      131.21      144.99     26.12 o 
  -6  21   4       50.70       48.59     24.59 o 
  -5  21   4      120.70      137.86     37.05 o 
  -4  21   4      405.37      399.65     27.87 o 
  -3  21   4      325.14      364.42     27.64 o 
  -2  21   4     1785.76     1874.25     48.73 o 
  -1  21   4        9.20       30.77     16.45 o 
   0  21   4       49.29       58.65     27.10 o 
   1  21   4      286.34      351.75     34.40 o 
   2  21   4        0.50       -4.89     18.47 o 
   3  21   4      813.75      847.41     56.69 o 
   4  21   4       29.69       -1.42     19.54 o 
   5  21   4        4.51      -24.63     20.19 o 
  -5  22   4      689.73      700.20     37.50 o 
  -4  22   4      509.30      540.71     31.64 o 
  -3  22   4       25.59        7.45     27.87 o 
  -2  22   4       91.67      157.36     36.71 o 
  -1  22   4        0.92       17.75     18.37 o 
   0  22   4      509.07      542.25     33.03 o 
   1  22   4      518.88      527.55     63.59 o 
   2  22   4      683.35      643.31     28.73 o 
   3  22   4       48.73       52.30     19.65 o 
   4  22   4        0.08       -8.06     20.12 o 
  -4  23   4      246.34      263.96     55.48 o 
  -3  23   4      138.98      137.91     25.01 o 
  -2  23   4        5.69       27.03     22.13 o 
  -1  23   4     1461.22     1501.65     37.58 o 
   0  23   4       43.11       65.78     24.30 o 
   1  23   4      411.73      466.76     32.47 o 
   2  23   4      230.19      275.43     24.59 o 
   3  23   4       10.51       -3.47     20.57 o 
  -3  24   4      327.21      306.71     29.90 o 
  -2  24   4       40.73       74.31     54.67 o 
  -1  24   4        6.19       45.67     36.88 o 
   0  24   4      134.51      131.31     25.85 o 
   1  24   4       32.76       60.62     25.86 o 
   2  24   4       55.15       78.74     22.12 o 
 -11   1   5       70.46       76.81     15.10 o 
 -10   1   5      101.40      104.23     12.65 o 
  -9   1   5      372.95      397.62     16.85 o 
  -8   1   5      813.59      835.04     16.99 o 
  -7   1   5        9.38       -5.97      6.63 o 
  -6   1   5     2468.37     2338.29     28.96 o 
  -5   1   5      121.88      122.64     10.65 o 
  -4   1   5     2109.74     2081.98     32.28 o 
  -3   1   5       20.49       19.25      6.32 o 
  -2   1   5      795.70      606.09     13.69 o 
  -1   1   5     3409.90     3646.57     39.52 o 
   0   1   5    13253.79    13743.92    132.40 o 
   1   1   5     2733.60     2821.53     33.27 o 
   2   1   5     8896.55     9042.79     90.91 o 
   3   1   5     2783.46     2851.08     35.25 o 
   4   1   5     1476.83     1476.85     24.51 o 
   5   1   5     1301.48     1339.48     24.51 o 
   6   1   5      226.43      197.65     15.87 o 
   7   1   5      176.37      163.33     21.85 o 
   8   1   5       17.09       22.35     21.78 o 
   9   1   5      288.36      294.39     30.08 o 
 -11   2   5       25.54       26.07     20.17 o 
 -10   2   5        0.33       -7.73      9.83 o 
  -9   2   5      435.15      468.65     17.02 o 
  -8   2   5       13.32        9.91      8.09 o 
  -7   2   5        7.66       12.68      7.95 o 
  -6   2   5      272.34      258.85      9.57 o 
  -5   2   5      267.27      261.05     13.48 o 
  -4   2   5      172.05      186.95      7.72 o 
  -3   2   5      314.59      254.76      8.30 o 
  -2   2   5     2522.95     2783.77     41.29 o 
  -1   2   5     8075.13     8730.22     86.06 o 
   0   2   5     1041.72     1130.75     17.09 o 
   1   2   5      157.87      157.49     17.44 o 
   2   2   5     1335.48     1364.64     20.78 o 
   3   2   5     1001.10      973.22     24.12 o 
   4   2   5      267.94      288.24     14.80 o 
   5   2   5       31.87       42.35     12.69 o 
   6   2   5     1216.66     1201.86     29.26 o 
   7   2   5        7.78       14.84     19.01 o 
   8   2   5       49.48       50.64     30.00 o 
   9   2   5       20.06       -7.77     24.24 o 
 -11   3   5      289.94      265.24     25.25 o 
 -10   3   5      249.80      259.84     16.14 o 
  -9   3   5      140.81      170.77     12.69 o 
  -8   3   5      783.06      842.03     19.07 o 
  -7   3   5        1.50       -8.75      7.47 o 
  -6   3   5     1285.25     1244.71     22.16 o 
  -5   3   5       86.46       87.77      8.12 o 
  -4   3   5      823.22      707.28     15.09 o 
  -3   3   5       37.22       47.55      5.20 o 
  -2   3   5     4210.40     4358.06     73.35 o 
  -1   3   5     2593.73     2852.28     32.29 o 
   0   3   5     3035.22     3105.13     35.10 o 
   1   3   5     3459.97     3607.99     40.47 o 
   2   3   5     2035.74     2052.86     33.17 o 
   3   3   5     1857.20     1925.80     39.06 o 
   4   3   5     1059.43     1084.97     20.10 o 
   5   3   5      513.97      519.10     20.60 o 
   6   3   5       22.23       25.70     13.14 o 
   7   3   5      396.65      402.63     20.81 o 
   8   3   5        1.35       25.95     21.50 o 
   9   3   5      108.98      127.20     26.83 o 
 -11   4   5        5.49       29.19     21.18 o 
 -10   4   5        2.33        4.32     14.59 o 
  -9   4   5      494.60      542.25     35.02 o 
  -8   4   5      219.62      216.84     13.21 o 
  -7   4   5      811.00      784.60     21.48 o 
  -6   4   5        6.73       11.74      7.97 o 
  -5   4   5     1643.82     1556.23     25.02 o 
  -4   4   5        3.49       -2.85      5.79 o 
  -3   4   5     4048.10     3985.10     48.62 o 
  -2   4   5     1801.14     2183.04     25.78 o 
  -1   4   5     5369.70     5373.36     55.33 o 
   0   4   5     1210.42     1374.45     19.24 o 
   1   4   5     4040.12     4169.31     45.61 o 
   2   4   5     1311.22     1290.50     20.31 o 
   3   4   5      973.33      970.62     23.66 o 
   4   4   5     1121.84     1069.03     24.72 o 
   5   4   5      550.02      569.35     26.14 o 
   6   4   5     1073.59     1027.53     29.71 o 
   7   4   5       28.71       24.75     14.71 o 
   8   4   5      372.40      356.48     29.06 o 
   9   4   5       39.07       38.19     24.89 o 
 -11   5   5        6.89       17.13     21.47 o 
 -10   5   5      364.99      396.38     26.48 o 
  -9   5   5      169.48      164.29     16.19 o 
  -8   5   5     1009.75      971.09     56.34 o 
  -7   5   5       22.85       10.52     13.06 o 
  -6   5   5     1829.83     1756.04     23.47 o 
  -5   5   5       86.36      107.99      6.47 o 
  -4   5   5      777.62      786.78     15.54 o 
  -3   5   5     1645.09     1895.91     26.26 o 
  -2   5   5     1449.83     1489.79     34.71 o 
  -1   5   5      267.22      280.88     11.64 o 
   0   5   5        2.13       -1.63      4.88 o 
   1   5   5      858.92      834.31     22.67 o 
   2   5   5       80.90       49.64      6.93 o 
   3   5   5       64.96       77.53      7.93 o 
   4   5   5      184.40      178.76     13.59 o 
   5   5   5       26.31       31.65     13.68 o 
   6   5   5       77.17       59.57     14.72 o 
   7   5   5      335.77      346.68     20.83 o 
   8   5   5        5.89       -9.20     21.60 o 
   9   5   5       63.02       62.39     37.00 o 
 -11   6   5      368.06      375.63     28.50 o 
 -10   6   5       10.52       26.84     20.60 o 
  -9   6   5      796.74      836.31     32.26 o 
  -8   6   5      170.02      178.90     18.42 o 
  -7   6   5      710.45      631.37     25.44 o 
  -6   6   5       29.12       26.45     12.66 o 
  -5   6   5      417.34      397.28     18.74 o 
  -4   6   5      300.70      298.39     10.08 o 
  -3   6   5     5513.02     5538.71     82.97 o 
  -2   6   5       73.36       79.70      9.87 o 
  -1   6   5     1288.11     1152.20     21.26 o 
   0   6   5      545.53      550.08     13.77 o 
   1   6   5     1830.12     1785.54     27.38 o 
   2   6   5      280.12      257.59     14.35 o 
   3   6   5     1176.92     1117.43     24.31 o 
   4   6   5     1359.30     1373.01     28.65 o 
   5   6   5       29.04       18.88     16.02 o 
   6   6   5      465.42      500.93     30.25 o 
   7   6   5      256.70      263.96     19.98 o 
   8   6   5      314.81      338.38     22.35 o 
   9   6   5       70.55       65.65     26.73 o 
 -11   7   5       94.87       96.99     24.40 o 
 -10   7   5      101.72       96.78     21.16 o 
  -9   7   5       52.93       47.01     18.50 o 
  -8   7   5        3.09        2.45     11.80 o 
  -7   7   5      290.45      293.31     18.76 o 
  -6   7   5       46.02       58.25     13.13 o 
  -5   7   5       54.54       61.84     11.34 o 
  -4   7   5      260.82      301.10     16.12 o 
  -3   7   5      367.73      445.37     29.27 o 
  -2   7   5      726.49      783.47     22.10 o 
  -1   7   5      253.32      242.78     12.01 o 
   0   7   5       11.45       22.73      5.57 o 
   1   7   5        4.58        6.06      5.94 o 
   2   7   5      200.62      201.28      9.30 o 
   3   7   5      307.62      315.99     14.27 o 
   4   7   5        8.49       -2.88     12.02 o 
   5   7   5       84.74      100.62     14.31 o 
   6   7   5       57.34       51.88     14.65 o 
   7   7   5        1.24       -3.99     15.62 o 
   8   7   5        5.12      -11.87     16.74 o 
   9   7   5       61.44       67.22     25.68 o 
 -10   8   5      245.62      251.41     30.09 o 
  -9   8   5      432.57      438.64     26.14 o 
  -8   8   5       28.30       45.93     14.00 o 
  -7   8   5     1196.20     1158.89     34.15 o 
  -6   8   5      137.62      132.33     15.17 o 
  -5   8   5     2774.12     2644.04     48.37 o 
  -4   8   5        0.79       -1.07      8.81 o 
  -3   8   5     4384.13     4127.02     66.13 o 
  -2   8   5      311.06      294.39     14.56 o 
  -1   8   5     3401.56     3104.90     43.23 o 
   0   8   5     1396.11     1439.79     20.08 o 
   1   8   5     1247.77     1177.78     18.55 o 
   2   8   5      190.21      185.10     15.24 o 
   3   8   5      559.89      551.54     24.54 o 
   4   8   5      665.77      637.57     21.96 o 
   5   8   5      473.95      433.61     23.90 o 
   6   8   5      182.03      184.54     17.34 o 
   7   8   5      203.44      207.21     20.59 o 
   8   8   5      258.91      269.97     23.13 o 
 -10   9   5       27.64       26.59     21.50 o 
  -9   9   5      139.20      109.74     37.56 o 
  -8   9   5      211.35      190.14     21.16 o 
  -7   9   5       45.76       50.42     13.10 o 
  -6   9   5       79.49      110.89     16.76 o 
  -5   9   5      806.99      860.11     25.91 o 
  -4   9   5       36.03       30.28     11.36 o 
  -3   9   5       53.72       29.34     10.92 o 
  -2   9   5       70.61       66.43     11.35 o 
  -1   9   5      117.19       97.79     12.48 o 
   0   9   5      531.68      495.12     11.34 o 
   1   9   5      599.86      573.74     13.46 o 
   2   9   5       23.81       10.92     10.56 o 
   3   9   5      159.63      150.56     14.95 o 
   4   9   5      165.55      149.55     14.06 o 
   5   9   5       61.40       38.53     13.82 o 
   6   9   5      311.32      307.80     20.12 o 
   7   9   5        2.59       17.43     23.98 o 
   8   9   5        6.87      -25.76     17.17 o 
 -10  10   5      117.87      129.60     24.07 o 
  -9  10   5      294.76      322.75     25.86 o 
  -8  10   5      109.48      168.81     20.91 o 
  -7  10   5      171.84      171.71     14.99 o 
  -6  10   5      302.02      293.30     17.32 o 
  -5  10   5      480.28      470.06     17.81 o 
  -4  10   5        5.95       21.67     11.06 o 
  -3  10   5     3665.86     3537.29     59.42 o 
  -2  10   5      336.85      345.93     18.62 o 
  -1  10   5      992.55      961.62     42.55 o 
   0  10   5      606.11      587.59     19.21 o 
   1  10   5     1557.76     1497.62     21.95 o 
   2  10   5     1350.23     1368.42     29.45 o 
   3  10   5      349.89      319.37     15.77 o 
   4  10   5      785.36      763.49     23.50 o 
   5  10   5       60.15       64.67     14.55 o 
   6  10   5     1040.72     1021.38     31.28 o 
   7  10   5       28.74       32.30     16.55 o 
   8  10   5       31.02       50.97     19.78 o 
 -10  11   5      120.55      117.87     23.20 o 
  -9  11   5       20.44      -10.67     18.52 o 
  -8  11   5      320.44      340.42     24.36 o 
  -7  11   5      334.19      303.78     22.58 o 
  -6  11   5       91.27       67.58     12.23 o 
  -5  11   5       51.09       30.19     10.97 o 
  -4  11   5     1052.60     1042.34     23.52 o 
  -3  11   5      132.04      167.64     14.65 o 
  -2  11   5     1530.41     1485.50     41.23 o 
  -1  11   5      208.61      208.25     16.22 o 
   0  11   5     4664.93     4458.67     57.98 o 
   1  11   5        4.25       -0.26      8.55 o 
   2  11   5      605.26      603.74     19.18 o 
   3  11   5       50.25       50.26     12.04 o 
   4  11   5      501.84      495.58     27.10 o 
   5  11   5      257.33      285.61     16.02 o 
   6  11   5      112.11      101.05     16.20 o 
   7  11   5        7.03       14.57     14.83 o 
   8  11   5       14.15      -20.21     19.69 o 
 -10  12   5      159.61      179.09     24.62 o 
  -9  12   5      179.99      183.71     25.05 o 
  -8  12   5        8.25       23.39     20.34 o 
  -7  12   5      399.08      419.50     24.08 o 
  -6  12   5       22.94       10.36     12.29 o 
  -5  12   5     2798.58     2686.36     63.38 o 
  -4  12   5       20.20       21.79     10.02 o 
  -3  12   5       15.94       -4.39      9.36 o 
  -2  12   5      239.00      267.04     13.48 o 
  -1  12   5     3301.93     3180.54     45.44 o 
   0  12   5       61.42       72.86     10.67 o 
   1  12   5      663.01      674.99     19.51 o 
   2  12   5      451.10      445.33     23.29 o 
   3  12   5        5.11        5.27     13.99 o 
   4  12   5      968.71      959.53     27.01 o 
   5  12   5       81.84       96.72     13.84 o 
   6  12   5       72.08       64.31     23.67 o 
   7  12   5       41.46       55.65     16.58 o 
   8  12   5       42.43       34.76     27.38 o 
  -9  13   5       85.77       58.84     20.94 o 
  -8  13   5      138.01      151.83     21.90 o 
  -7  13   5        0.35       -8.24     17.78 o 
  -6  13   5      399.96      451.56     30.34 o 
  -5  13   5      139.30      179.86     14.10 o 
  -4  13   5      625.02      578.32     19.78 o 
  -3  13   5      334.96      343.15     15.63 o 
  -2  13   5     1236.89     1163.63     25.32 o 
  -1  13   5       15.59       28.23     18.36 o 
   0  13   5      967.17      947.82     22.63 o 
   1  13   5       34.33       41.40     11.16 o 
   2  13   5      460.97      489.40     25.48 o 
   3  13   5      292.67      284.80     22.57 o 
   4  13   5      757.19      736.38     22.29 o 
   5  13   5      152.44      158.47     15.26 o 
   6  13   5       40.32        0.88     14.94 o 
   7  13   5       50.15       61.06     20.21 o 
  -9  14   5       70.57      118.64     38.71 o 
  -8  14   5       42.97       42.07     27.96 o 
  -7  14   5       58.44       26.63     21.85 o 
  -6  14   5       74.50       47.79     18.62 o 
  -5  14   5      108.75      129.23     19.05 o 
  -4  14   5     1051.21     1043.84     25.52 o 
  -3  14   5      101.01       83.67     12.11 o 
  -2  14   5      226.51      195.99     13.75 o 
  -1  14   5       17.90       -1.14     10.23 o 
   0  14   5       31.65       42.19     11.34 o 
   1  14   5       21.04        0.47     13.69 o 
   2  14   5       70.14       93.53     31.33 o 
   3  14   5       26.68       33.85     27.87 o 
   4  14   5       59.74       64.97     21.81 o 
   5  14   5       20.79       -9.91     16.36 o 
   6  14   5       18.20       -5.50     22.07 o 
   7  14   5       89.49       77.43     17.57 o 
  -9  15   5       15.04       12.22     22.64 o 
  -8  15   5     1423.18     1341.01     43.73 o 
  -7  15   5       29.82       30.44     19.82 o 
  -6  15   5      717.48      619.34     34.57 o 
  -5  15   5      348.39      428.21     19.05 o 
  -4  15   5     1308.40     1327.94     29.25 o 
  -3  15   5      201.83      198.08     14.94 o 
  -2  15   5     2099.13     1985.52     34.77 o 
  -1  15   5        1.90      -15.44     10.30 o 
   0  15   5      217.43      227.55     26.89 o 
   1  15   5      250.21      257.77     29.79 o 
   2  15   5     1922.83     1878.40    109.56 o 
   3  15   5        8.02       -7.34     17.03 o 
   4  15   5       51.57       45.42     16.00 o 
   5  15   5       32.56       18.71     26.22 o 
   6  15   5        0.60      -25.48     16.99 o 
   7  15   5       51.66       55.67     23.46 o 
  -8  16   5      123.31      139.81     22.54 o 
  -7  16   5        0.27        2.55     19.76 o 
  -6  16   5      126.37       88.08     20.37 o 
  -5  16   5      283.85      246.30     22.54 o 
  -4  16   5       28.06       34.97     13.14 o 
  -3  16   5       38.38       14.25     12.11 o 
  -2  16   5       12.33       14.28     12.50 o 
  -1  16   5      223.00      221.54     17.49 o 
   0  16   5      339.40      299.41     16.40 o 
   1  16   5        8.13       -1.21     17.14 o 
   2  16   5      155.61      175.38     21.70 o 
   3  16   5       14.76      -28.20     19.04 o 
   4  16   5        0.46        0.03     19.95 o 
   5  16   5      155.48      121.16     20.08 o 
   6  16   5       99.57       69.27     24.96 o 
  -8  17   5       16.38       16.76     23.18 o 
  -7  17   5        1.55        1.26     21.06 o 
  -6  17   5      924.41      945.73     68.16 o 
  -5  17   5      138.28      114.49     20.91 o 
  -4  17   5      420.34      390.09     19.05 o 
  -3  17   5      190.97      169.74     15.04 o 
  -2  17   5       16.00       22.40     12.75 o 
  -1  17   5      238.64      251.34     18.56 o 
   0  17   5      486.72      474.33     48.48 o 
   1  17   5       20.55       11.08     31.75 o 
   2  17   5      282.69      281.03     24.87 o 
   3  17   5      417.51      406.78     28.70 o 
   4  17   5      113.69      114.04     19.99 o 
   5  17   5       12.89       -2.44     28.96 o 
   6  17   5        7.08       -5.37     21.83 o 
  -8  18   5        8.07       27.09     31.63 o 
  -7  18   5      475.95      509.17     61.76 o 
  -6  18   5       57.66       69.42     21.64 o 
  -5  18   5      896.46      873.26     35.84 o 
  -4  18   5      123.04      129.18     25.22 o 
  -3  18   5       16.77       33.93     18.12 o 
  -2  18   5      220.00      221.11     17.22 o 
  -1  18   5       18.33       31.47     14.46 o 
   0  18   5        5.61       20.75     14.09 o 
   1  18   5      100.32       96.54     19.69 o 
   2  18   5        6.24        4.72     20.21 o 
   3  18   5        1.36      -18.14     20.02 o 
   4  18   5      233.19      216.50     22.42 o 
   5  18   5      161.09      144.20     22.66 o 
   6  18   5        5.20       -7.03     20.19 o 
  -7  19   5      137.29      181.71     25.64 o 
  -6  19   5      101.84       80.83     23.45 o 
  -5  19   5      166.68      115.91     22.83 o 
  -4  19   5      726.36      729.73     33.40 o 
  -3  19   5      186.53      160.77     17.21 o 
  -2  19   5      723.06      732.59     25.91 o 
  -1  19   5      199.35      192.11     19.04 o 
   0  19   5      329.19      316.16     25.52 o 
   1  19   5      435.23      439.95     28.76 o 
   2  19   5      844.63      916.55     38.99 o 
   3  19   5        2.81      -31.38     20.92 o 
   4  19   5       95.37       98.50     21.37 o 
   5  19   5      149.64      142.64     26.70 o 
  -6  20   5       87.71      127.17     26.76 o 
  -5  20   5      153.92      140.91     36.02 o 
  -4  20   5       85.76       87.10     23.07 o 
  -3  20   5       37.77       67.78     22.11 o 
  -2  20   5        6.18       19.68     15.90 o 
  -1  20   5      105.90       95.54     17.54 o 
   0  20   5       59.07       87.44     27.53 o 
   1  20   5      166.96      175.17     37.60 o 
   2  20   5      216.52      184.71     24.99 o 
   3  20   5      151.86      192.73     28.94 o 
   4  20   5       82.06       67.18     22.02 o 
  -6  21   5       10.22        6.08     25.16 o 
  -5  21   5      423.20      448.61     30.69 o 
  -4  21   5        3.28       -7.27     21.49 o 
  -3  21   5      123.16      121.76     23.06 o 
  -2  21   5        2.98        5.63     16.37 o 
  -1  21   5        1.44        8.14     16.56 o 
   0  21   5      161.60      150.13     24.13 o 
   1  21   5       76.47       80.82     23.69 o 
   2  21   5       52.10       53.34     23.91 o 
   3  21   5       65.53       65.08     26.87 o 
   4  21   5       96.99       76.79     21.57 o 
  -5  22   5      373.34      493.45     32.96 o 
  -4  22   5       56.49       61.40     23.69 o 
  -3  22   5      146.25      135.58     24.96 o 
  -2  22   5       96.59      148.41     25.67 o 
  -1  22   5      613.98      675.51     36.27 o 
   0  22   5        9.23       29.03     22.42 o 
   1  22   5      269.32      256.55     28.51 o 
   2  22   5        1.05       13.25     24.19 o 
   3  22   5      137.62      153.04     28.97 o 
  -4  23   5        1.94        9.02     24.44 o 
  -3  23   5        6.13      -22.14     42.34 o 
  -2  23   5        5.02       26.69     24.05 o 
  -1  23   5        6.65       13.71     24.42 o 
   0  23   5       38.11      -19.27     38.28 o 
   1  23   5       45.03       42.04     25.26 o 
   2  23   5        8.96       -5.07     25.75 o 
  -2  24   5        0.16       17.16     24.93 o 
  -1  24   5      108.03      145.18     26.73 o 
   0  24   5      121.66      112.60     37.00 o 
 -11   0   6       48.78       69.99     37.56 o 
 -10   0   6       20.75       29.27     15.23 o 
  -9   0   6       57.41       56.12     18.63 o 
  -8   0   6     1254.53     1238.01     34.55 o 
  -7   0   6    12216.14    12076.38    171.75 o 
  -6   0   6    12434.96    12200.24    171.71 o 
  -5   0   6       83.75       99.66     11.17 o 
  -4   0   6      711.95      658.94     19.50 o 
  -3   0   6     2547.29     2600.27     43.95 o 
  -2   0   6       29.78       23.25      8.93 o 
  -1   0   6     8429.01     7900.99    112.75 o 
   0   0   6    20675.31    21829.88    293.62 o 
   1   0   6     4157.59     4310.79     68.14 o 
   2   0   6     1806.10     1940.96     38.75 o 
   3   0   6     3824.40     3609.54     61.85 o 
   4   0   6        5.60        5.01     13.36 o 
   5   0   6     2904.28     3061.47    105.80 o 
   6   0   6      185.49      176.01     31.41 o 
   7   0   6      727.47      742.63     50.45 o 
   8   0   6      248.21      151.86     36.36 o 
 -11   1   6       78.63      119.36     27.16 o 
 -10   1   6      115.65      160.06     19.41 o 
  -9   1   6       36.19       29.38     10.45 o 
  -8   1   6       66.93       79.13     11.91 o 
  -7   1   6       84.41       98.03     10.86 o 
  -6   1   6      106.46      116.46      9.88 o 
  -5   1   6     1001.77      956.15     18.09 o 
  -4   1   6     2846.20     2824.26     33.56 o 
  -3   1   6     5345.17     5336.73     55.97 o 
  -2   1   6     2145.45     2323.68     28.43 o 
  -1   1   6      135.23      175.10     10.34 o 
   0   1   6      112.55       86.82      7.60 o 
   1   1   6      169.28      140.99      8.70 o 
   2   1   6     1302.28     1319.34     22.05 o 
   3   1   6      722.53      693.46     17.38 o 
   4   1   6      174.22      169.75     11.60 o 
   5   1   6       99.22      151.99     21.68 o 
   6   1   6      191.44      250.75     23.21 o 
   7   1   6       58.37       60.48     22.17 o 
   8   1   6       30.52       45.26     23.15 o 
 -11   2   6       15.89      -17.61     23.35 o 
 -10   2   6      217.44      224.27     23.73 o 
  -9   2   6      124.29      110.24     20.36 o 
  -8   2   6     1208.27     1288.34     26.68 o 
  -7   2   6       16.27       29.98      9.57 o 
  -6   2   6       34.08       48.02      8.90 o 
  -5   2   6     3674.06     3587.87     41.44 o 
  -4   2   6     2487.29     2512.15     30.63 o 
  -3   2   6     1364.51     1285.29     19.42 o 
  -2   2   6     4038.83     3943.65     43.36 o 
  -1   2   6      589.94      554.02     12.88 o 
   0   2   6     1787.95     1709.13     25.38 o 
   1   2   6     6561.19     6538.91     68.60 o 
   2   2   6      514.47      511.91     15.35 o 
   3   2   6     3247.48     3296.80     41.05 o 
   4   2   6      670.18      795.88     62.73 o 
   5   2   6      103.99      142.93     21.30 o 
   6   2   6      275.08      265.68     18.55 o 
   7   2   6      562.09      585.71     33.00 o 
   8   2   6      131.46      124.74     41.23 o 
 -11   3   6      100.68      122.41     32.78 o 
 -10   3   6      158.42      219.31     24.98 o 
  -9   3   6     3477.56     3443.76     65.96 o 
  -8   3   6      478.97      479.69     25.44 o 
  -7   3   6      814.57      863.66     27.37 o 
  -6   3   6     1319.01     1295.36     24.36 o 
  -5   3   6        1.96       -6.09      7.05 o 
  -4   3   6    12360.58    12083.29    118.30 o 
  -3   3   6     4612.13     4418.42     52.87 o 
  -2   3   6       70.64      110.32      7.03 o 
  -1   3   6      356.86      307.67     11.44 o 
   0   3   6      350.93      370.34     12.06 o 
   1   3   6      189.29      226.24      9.68 o 
   2   3   6     6241.26     6490.17     72.44 o 
   3   3   6     1392.50     1380.32     23.59 o 
   4   3   6      226.72      228.35     14.70 o 
   5   3   6      101.10      146.44     15.35 o 
   6   3   6      346.24      282.72     20.87 o 
   7   3   6        3.00       17.51     22.28 o 
   8   3   6      134.21      166.98     26.80 o 
 -11   4   6       13.95       23.56     20.92 o 
 -10   4   6      173.93      208.66     24.46 o 
  -9   4   6     1388.50     1374.87     40.14 o 
  -8   4   6      112.69       95.13     17.07 o 
  -7   4   6     1701.27     1729.72     39.40 o 
  -6   4   6     4061.70     4031.76     82.29 o 
  -5   4   6      645.36      616.43     22.75 o 
  -4   4   6      192.19      141.28     11.83 o 
  -3   4   6      668.78      689.51     13.69 o 
  -2   4   6       15.90       28.42     13.13 o 
  -1   4   6    11363.77    11052.92    112.28 o 
   0   4   6     3213.85     3073.68     35.98 o 
   1   4   6      181.86      168.44      9.02 o 
   2   4   6     1237.02     1324.71     22.07 o 
   3   4   6      343.89      331.07     14.35 o 
   4   4   6      190.18      206.00     15.34 o 
   5   4   6     1970.86     1913.92     37.29 o 
   6   4   6      135.49      132.96     16.97 o 
   7   4   6      279.47      306.47     21.17 o 
   8   4   6        3.03      -13.00     24.05 o 
 -11   5   6      295.01      337.27     28.08 o 
 -10   5   6      153.85      205.79     34.83 o 
  -9   5   6      438.25      430.33     25.00 o 
  -8   5   6      100.01      117.24     17.71 o 
  -7   5   6     1881.48     1793.35     40.48 o 
  -6   5   6      337.16      314.00     17.56 o 
  -5   5   6     1382.86     1283.28     30.96 o 
  -4   5   6      786.96      779.45     19.74 o 
  -3   5   6     1707.16     1690.95     28.70 o 
  -2   5   6     2034.06     1882.83     23.95 o 
  -1   5   6      128.02      107.75      7.02 o 
   0   5   6     2473.41     2550.03     31.34 o 
   1   5   6     2448.39     2536.35     32.12 o 
   2   5   6      135.26      132.46      9.08 o 
   3   5   6     1800.46     1778.10     32.63 o 
   4   5   6     2346.20     2295.15     93.25 o 
   5   5   6        7.71       17.20     13.65 o 
   6   5   6      850.77      937.39     47.31 o 
   7   5   6       72.36       58.54     16.88 o 
   8   5   6      164.25      149.11     47.76 o 
 -10   6   6      497.02      452.67     28.05 o 
  -9   6   6        1.96       15.63     17.59 o 
  -8   6   6       86.68      105.19     26.04 o 
  -7   6   6      461.84      461.00     23.47 o 
  -6   6   6     1216.28     1261.70     51.90 o 
  -5   6   6     1071.83     1145.31     30.27 o 
  -4   6   6      348.33      328.92     17.40 o 
  -3   6   6       95.54       92.58      9.91 o 
  -2   6   6      415.17      351.84     14.58 o 
  -1   6   6     2266.94     2337.01     28.62 o 
   0   6   6     3943.30     3921.16     43.80 o 
   1   6   6      517.71      480.85     13.37 o 
   2   6   6       26.16       32.67      8.07 o 
   3   6   6      920.67      974.41     26.49 o 
   4   6   6      843.13      933.78     34.71 o 
   5   6   6        1.64       -2.54     12.93 o 
   6   6   6       90.17      113.03     17.27 o 
   7   6   6       73.74       88.69     23.44 o 
   8   6   6       11.75       41.23     23.91 o 
 -10   7   6      258.27      281.92     42.72 o 
  -9   7   6     1289.19     1368.49     33.14 o 
  -8   7   6       23.81       19.15     38.88 o 
  -7   7   6      243.11      258.00     19.62 o 
  -6   7   6      238.97      227.80     16.87 o 
  -5   7   6      255.69      253.34     17.35 o 
  -4   7   6     3893.10     3629.78     61.11 o 
  -3   7   6     9071.16     8617.17    124.95 o 
  -2   7   6       16.31        7.21      8.11 o 
  -1   7   6     2060.69     1933.20     31.26 o 
   0   7   6     1094.53     1068.57     21.50 o 
   1   7   6        5.45       -1.66      6.94 o 
   2   7   6     5346.43     5247.44    136.87 o 
   3   7   6     2188.25     2170.14     37.24 o 
   4   7   6     1702.40     1762.22     35.07 o 
   5   7   6       75.38       96.24     15.69 o 
   6   7   6      855.52      798.19     28.67 o 
   7   7   6        5.59        4.85     25.49 o 
   8   7   6      765.44      734.70     32.02 o 
 -10   8   6        0.82       21.52     22.20 o 
  -9   8   6       51.57       63.97     19.35 o 
  -8   8   6        4.50       12.75     17.09 o 
  -7   8   6      994.97      978.21     32.19 o 
  -6   8   6     1927.00     1970.90     42.69 o 
  -5   8   6      444.98      428.49     22.39 o 
  -4   8   6      302.54      313.94     20.02 o 
  -3   8   6       39.01       38.38     15.54 o 
  -2   8   6     1444.97     1388.50     32.23 o 
  -1   8   6     4280.88     4197.67     55.37 o 
   0   8   6     1821.67     1717.48     29.10 o 
   1   8   6       14.31       -2.32      9.35 o 
   2   8   6      103.26       85.27     11.65 o 
   3   8   6        3.31      -12.98     10.84 o 
   4   8   6      390.77      404.12     19.20 o 
   5   8   6      483.05      493.77     21.93 o 
   6   8   6      231.71      231.98     20.14 o 
   7   8   6       26.40        6.33     17.40 o 
   8   8   6       10.34        0.83     34.38 o 
 -10   9   6       73.40      106.13     22.96 o 
  -9   9   6       25.49       22.81     19.10 o 
  -8   9   6      754.95      693.71     25.84 o 
  -7   9   6      688.64      631.89     27.70 o 
  -6   9   6        5.17       14.51     13.09 o 
  -5   9   6     1005.84      994.23     29.21 o 
  -4   9   6      877.70      885.35     26.81 o 
  -3   9   6      753.49      745.80     24.86 o 
  -2   9   6     4820.81     4576.33     59.92 o 
  -1   9   6      125.30      133.37     10.88 o 
   0   9   6      628.81      633.79     18.12 o 
   1   9   6     2880.37     2995.45     43.49 o 
   2   9   6      153.47      125.00     12.04 o 
   3   9   6       77.58       71.30     12.87 o 
   4   9   6     1593.18     1664.11     34.97 o 
   5   9   6        6.89       -3.15     14.73 o 
   6   9   6     1540.96     1611.48     46.24 o 
   7   9   6       34.07       18.94     18.68 o 
   8   9   6      142.39      147.28     22.76 o 
 -10  10   6       70.80       72.00     21.95 o 
  -9  10   6       84.40       87.24     22.84 o 
  -8  10   6       10.46       12.21     16.86 o 
  -7  10   6      685.13      757.43     24.31 o 
  -6  10   6     1560.14     1466.59     36.93 o 
  -5  10   6       47.91       69.80     31.63 o 
  -4  10   6        8.38       12.37     12.50 o 
  -3  10   6      215.31      210.50     17.71 o 
  -2  10   6        6.29       11.63     12.19 o 
  -1  10   6     6472.61     6067.10     91.70 o 
   0  10   6     5693.15     5554.82     70.49 o 
   1  10   6      386.59      406.90     21.54 o 
   2  10   6       43.50       63.01     16.26 o 
   3  10   6       17.92        0.06     11.69 o 
   4  10   6       15.07       -8.62     13.38 o 
   5  10   6      236.24      246.53     23.16 o 
   6  10   6      103.19      124.16     18.74 o 
   7  10   6        6.87       14.07     18.13 o 
 -10  11   6      231.70      250.83     28.05 o 
  -9  11   6      834.59      779.28     87.88 o 
  -8  11   6        7.20       17.31     28.64 o 
  -7  11   6        5.60       13.53     13.72 o 
  -6  11   6      435.67      406.55     18.89 o 
  -5  11   6       42.68       64.49     14.72 o 
  -4  11   6     5634.59     5339.21     95.69 o 
  -3  11   6     3094.14     2950.27     54.28 o 
  -2  11   6      391.26      397.28     20.10 o 
  -1  11   6      374.42      352.26     15.67 o 
   0  11   6       53.72       50.13     10.15 o 
   1  11   6       67.18       39.28     15.03 o 
   2  11   6     2274.58     2319.11     50.34 o 
   3  11   6     1512.43     1567.42     41.98 o 
   4  11   6       83.68      104.40     15.13 o 
   5  11   6       52.58       59.51     16.75 o 
   6  11   6      153.34      130.45     19.49 o 
   7  11   6       32.24       11.42     18.67 o 
  -9  12   6        2.57        2.19     19.11 o 
  -8  12   6      775.28      792.66     33.92 o 
  -7  12   6      486.24      454.17     25.52 o 
  -6  12   6      478.20      437.10     21.26 o 
  -5  12   6     2162.66     2038.92     36.45 o 
  -4  12   6      810.80      816.70     28.15 o 
  -3  12   6      910.88      905.50     46.69 o 
  -2  12   6     1002.61      956.12     29.76 o 
  -1  12   6      812.22      770.65     21.04 o 
   0  12   6     1165.40     1086.38     31.74 o 
   1  12   6      700.16      688.93     28.40 o 
   2  12   6        2.63        0.92     14.71 o 
   3  12   6      120.38      160.57     20.85 o 
   4  12   6      249.54      244.91     23.61 o 
   5  12   6        1.06      -18.37     30.77 o 
   6  12   6       69.27       64.57     19.00 o 
   7  12   6       72.37       81.93     21.36 o 
  -9  13   6       38.66       79.21     24.20 o 
  -8  13   6       69.40      107.62     37.69 o 
  -7  13   6       48.20       50.87     19.90 o 
  -6  13   6      219.20      216.84     18.51 o 
  -5  13   6       14.57       13.71     12.43 o 
  -4  13   6      145.09      171.85     15.85 o 
  -3  13   6     4348.17     4047.28     56.40 o 
  -2  13   6      811.14      809.39     22.28 o 
  -1  13   6     1384.71     1360.77     35.00 o 
   0  13   6      128.39      145.59     18.54 o 
   1  13   6      971.87      995.29     33.56 o 
   2  13   6      664.70      641.57     30.24 o 
   3  13   6      136.53      103.85     21.00 o 
   4  13   6      209.74      204.63     25.57 o 
   5  13   6       56.18       72.52     22.68 o 
   6  13   6       63.19       25.35     26.03 o 
   7  13   6       28.91       -6.98     24.83 o 
  -9  14   6      133.59      112.77     29.07 o 
  -8  14   6      236.20      230.57     33.12 o 
  -7  14   6     1136.95     1143.80    109.56 o 
  -6  14   6     1647.88     1675.36     34.70 o 
  -5  14   6      136.42      107.79     14.31 o 
  -4  14   6      578.76      582.97     22.03 o 
  -3  14   6      643.53      585.51     28.64 o 
  -2  14   6        1.39       -3.94     11.96 o 
  -1  14   6      711.04      704.56     22.50 o 
   0  14   6     1055.35      982.71     24.78 o 
   1  14   6        3.11      -16.95     20.87 o 
   2  14   6      892.69      932.49     42.04 o 
   3  14   6       92.44       59.04     20.75 o 
   4  14   6       37.84       -1.66     27.57 o 
   5  14   6     1138.90     1138.79     43.36 o 
   6  14   6       45.31       14.47     23.89 o 
  -8  15   6      240.20      287.06     36.66 o 
  -7  15   6        2.67       40.55     24.92 o 
  -6  15   6        0.19      -11.34     19.01 o 
  -5  15   6      203.26      179.28     15.43 o 
  -4  15   6     2158.13     1990.51     36.72 o 
  -3  15   6     2744.14     2630.46     43.32 o 
  -2  15   6      135.25      131.84     14.79 o 
  -1  15   6      192.62      220.43     15.87 o 
   0  15   6       43.47       55.91     12.82 o 
   1  15   6       16.72       27.20     16.88 o 
   2  15   6      494.28      497.00     61.59 o 
   3  15   6      222.74      235.98     24.35 o 
   4  15   6        0.43       -8.87     35.04 o 
   5  15   6       13.82       14.22     25.44 o 
   6  15   6       11.92      -19.23     30.17 o 
  -8  16   6       68.66       81.80     23.06 o 
  -7  16   6       46.26       80.63     21.11 o 
  -6  16   6       78.03       69.90     19.12 o 
  -5  16   6      531.87      559.16     23.25 o 
  -4  16   6      153.25      199.04     16.20 o 
  -3  16   6      240.14      201.18     15.93 o 
  -2  16   6      641.38      637.67     22.71 o 
  -1  16   6      928.55      927.77     28.90 o 
   0  16   6      152.65      170.41     15.52 o 
   1  16   6      561.30      630.62     53.09 o 
   2  16   6      170.53      175.93     26.33 o 
   3  16   6     1284.46     1368.91     45.35 o 
   4  16   6      176.54      155.37     26.82 o 
   5  16   6       47.36       44.45     28.17 o 
   6  16   6       23.81      -26.68     25.85 o 
  -8  17   6        3.02      -14.75     28.00 o 
  -7  17   6       26.89        4.46     24.71 o 
  -6  17   6      152.00      140.45     22.53 o 
  -5  17   6        3.08        3.68     18.19 o 
  -4  17   6      415.52      431.59     25.48 o 
  -3  17   6       74.60       71.28     15.62 o 
  -2  17   6      215.65      210.68     18.85 o 
  -1  17   6        2.46       -2.85     14.16 o 
   0  17   6      102.31      123.68     20.95 o 
   1  17   6        4.29       29.43     22.88 o 
   2  17   6      358.84      409.65     29.46 o 
   3  17   6     1077.55     1073.11     48.31 o 
   4  17   6      124.88       88.10     25.74 o 
   5  17   6      150.19      141.38     59.37 o 
  -7  18   6      472.00      556.38     32.69 o 
  -6  18   6     1721.06     1668.83     67.43 o 
  -5  18   6        3.71       38.05     24.92 o 
  -4  18   6       19.88       32.26     15.79 o 
  -3  18   6      123.07      123.82     16.90 o 
  -2  18   6       78.88       64.93     16.10 o 
  -1  18   6     1327.99     1366.79     39.19 o 
   0  18   6     1540.88     1544.14     44.45 o 
   1  18   6       24.14       24.42     20.19 o 
   2  18   6      127.92      177.77     25.27 o 
   3  18   6      272.23      243.68     28.70 o 
   4  18   6        1.37        5.46     24.45 o 
   5  18   6      495.60      513.33     76.82 o 
  -7  19   6      161.65      167.63     28.81 o 
  -6  19   6        2.36        3.60     22.22 o 
  -5  19   6       40.63       53.71     23.26 o 
  -4  19   6       84.71      104.66     23.08 o 
  -3  19   6      463.11      448.75     22.33 o 
  -2  19   6      386.63      403.97     32.52 o 
  -1  19   6       70.37       59.68     16.72 o 
   0  19   6      299.13      317.94     26.89 o 
   1  19   6      469.18      505.39     30.93 o 
   2  19   6       21.38       45.53     27.61 o 
   3  19   6       21.61       38.81     23.01 o 
   4  19   6      226.35      211.67     47.76 o 
  -6  20   6       88.47       54.48     25.59 o 
  -5  20   6       95.93       75.96     30.90 o 
  -4  20   6       63.52       47.28     22.30 o 
  -3  20   6       59.56       79.83     18.84 o 
  -2  20   6      117.62      144.60     18.12 o 
  -1  20   6       73.78       92.68     17.60 o 
   0  20   6      290.78      294.26     27.88 o 
   1  20   6      666.06      684.57     48.10 o 
   2  20   6       28.80       20.85     23.68 o 
   3  20   6      104.97      165.80     28.89 o 
  -5  21   6        8.50       15.96     25.09 o 
  -4  21   6     1169.11     1127.14     42.43 o 
  -3  21   6     1111.31     1063.48     54.80 o 
  -2  21   6        0.40       -5.91     17.56 o 
  -1  21   6      104.30      112.71     23.35 o 
   0  21   6       55.21       55.33     24.31 o 
   1  21   6        2.23        8.68     23.19 o 
   2  21   6      787.80      891.24     57.24 o 
   3  21   6      243.43      253.33     33.17 o 
  -4  22   6        0.80       15.74     23.40 o 
  -3  22   6        6.28       -1.32     24.84 o 
  -2  22   6       55.09       44.86     18.57 o 
  -1  22   6      494.28      493.43     32.51 o 
   0  22   6      207.58      216.70     28.46 o 
   1  22   6       15.86       24.60     25.18 o 
   2  22   6        0.01       -7.83     25.24 o 
  -2  23   6      300.45      330.07     25.93 o 
  -1  23   6       80.94       90.80     25.34 o 
   0  23   6      158.34      173.25     26.98 o 
 -11   1   7       66.45       79.56     39.56 o 
 -10   1   7      322.01      360.25     57.79 o 
  -9   1   7       81.47       99.69     23.20 o 
  -8   1   7      162.08      164.26     16.10 o 
  -7   1   7     6413.18     6352.64     82.39 o 
  -6   1   7      499.09      499.79     16.68 o 
  -5   1   7     4535.17     4462.89     50.30 o 
  -4   1   7      382.12      380.27     12.39 o 
  -3   1   7     2489.76     2332.79     30.00 o 
  -2   1   7       29.67       33.82      7.37 o 
  -1   1   7     1313.63     1265.13     20.65 o 
   0   1   7       30.28       41.91      8.94 o 
   1   1   7     4830.34     4968.57     55.73 o 
   2   1   7       59.80       62.89      9.38 o 
   3   1   7      774.63      791.51     20.06 o 
   4   1   7      840.16      908.89     22.67 o 
   5   1   7      680.87      695.77     26.21 o 
   6   1   7      283.60      281.38     31.20 o 
   7   1   7      432.71      428.37     30.62 o 
   8   1   7      246.98      232.77     30.21 o 
 -10   2   7       34.17       25.55     23.55 o 
  -9   2   7       63.05       63.67     16.82 o 
  -8   2   7       27.00       31.20     14.58 o 
  -7   2   7     1589.13     1560.97     32.32 o 
  -6   2   7       83.43       71.70     19.25 o 
  -5   2   7        1.56       -1.50     10.15 o 
  -4   2   7      946.14      925.72     17.37 o 
  -3   2   7        0.03       -1.53      7.09 o 
  -2   2   7     1767.20     1899.54     32.56 o 
  -1   2   7      240.95      269.08     10.16 o 
   0   2   7      156.37      128.66      9.00 o 
   1   2   7      514.86      546.17     17.86 o 
   2   2   7     2509.91     2592.27     35.24 o 
   3   2   7      390.08      424.11     15.65 o 
   4   2   7      470.46      491.69     20.71 o 
   5   2   7      167.92      167.85     19.55 o 
   6   2   7        7.28       23.98     35.30 o 
   7   2   7       66.99       94.15     35.68 o 
   8   2   7        0.16       -3.98     25.65 o 
 -10   3   7       28.78       14.04     18.59 o 
  -9   3   7      581.77      641.97     27.06 o 
  -8   3   7      190.52      183.21     16.84 o 
  -7   3   7      310.89      335.61     17.05 o 
  -6   3   7      588.27      580.22     38.28 o 
  -5   3   7     5962.73     5778.34     73.92 o 
  -4   3   7     1925.66     1899.23     31.75 o 
  -3   3   7      996.92      973.58     32.20 o 
  -2   3   7       36.29       42.26      7.30 o 
  -1   3   7     2115.28     2167.41     29.04 o 
   0   3   7      209.82      214.13      9.86 o 
   1   3   7      993.56      966.78     19.41 o 
   2   3   7        3.20       13.42      8.85 o 
   3   3   7      833.55      811.97     27.75 o 
   4   3   7      285.21      276.97     17.62 o 
   5   3   7     1045.11     1109.86     30.45 o 
   6   3   7      107.22       87.44     16.87 o 
   7   3   7      206.42      184.93     26.92 o 
   8   3   7       86.25       60.05     28.11 o 
 -10   4   7       33.76       17.23     20.98 o 
  -9   4   7      592.82      549.28     49.89 o 
  -8   4   7       54.91       58.58     14.97 o 
  -7   4   7      673.13      676.25     23.02 o 
  -6   4   7      470.86      464.87     22.78 o 
  -5   4   7      650.98      646.56     20.74 o 
  -4   4   7      795.35      742.48     20.46 o 
  -3   4   7      151.19      178.11     11.80 o 
  -2   4   7     1281.50     1187.58     29.99 o 
  -1   4   7       66.40       85.79      8.05 o 
   0   4   7     1629.64     1573.54     23.74 o 
   1   4   7       53.04       45.41      8.48 o 
   2   4   7     2700.25     2840.65     37.12 o 
   3   4   7      885.64      906.37     25.00 o 
   4   4   7     1637.78     1620.83     36.60 o 
   5   4   7        2.87        5.18     21.88 o 
   6   4   7       18.72       11.51     16.03 o 
   7   4   7      234.87      271.91     27.89 o 
   8   4   7       50.89       50.51     26.07 o 
 -10   5   7       10.35       20.58     21.97 o 
  -9   5   7      171.39      208.62     23.40 o 
  -8   5   7      126.81      117.24     18.68 o 
  -7   5   7       39.88       30.51     29.45 o 
  -6   5   7      273.51      261.16     15.70 o 
  -5   5   7      363.16      354.54     19.02 o 
  -4   5   7      293.03      301.91     20.91 o 
  -3   5   7     1304.33     1341.03     26.24 o 
  -2   5   7      696.76      749.74     20.31 o 
  -1   5   7      970.85     1001.11     22.35 o 
   0   5   7      440.49      417.36     13.41 o 
   1   5   7      338.98      350.16     12.68 o 
   2   5   7      625.09      626.39     17.49 o 
   3   5   7     1822.95     1880.46     35.17 o 
   4   5   7        2.65      -10.32     12.90 o 
   5   5   7      443.91      450.26     21.54 o 
   6   5   7      137.67      131.18     18.78 o 
   7   5   7       52.05       37.00     22.78 o 
 -10   6   7      125.38      155.27     34.23 o 
  -9   6   7      478.41      526.19     49.89 o 
  -8   6   7      539.97      517.55     27.70 o 
  -7   6   7      283.49      300.95     20.63 o 
  -6   6   7       44.11       39.64     15.71 o 
  -5   6   7       37.51       14.64     11.46 o 
  -4   6   7     2108.69     2058.18     34.68 o 
  -3   6   7      246.29      204.96     17.04 o 
  -2   6   7     4326.70     4098.28     55.37 o 
  -1   6   7       16.63        5.73      9.14 o 
   0   6   7     2278.55     2310.41     53.99 o 
   1   6   7      390.64      414.06     14.45 o 
   2   6   7     1449.88     1394.44     34.40 o 
   3   6   7       61.64       61.45     13.10 o 
   4   6   7      687.95      695.41     25.06 o 
   5   6   7        7.22       21.99     15.58 o 
   6   6   7      232.07      270.53     27.22 o 
   7   6   7      143.82      177.45     21.61 o 
 -10   7   7       86.06       82.76     22.21 o 
  -9   7   7        2.17       -0.28     18.33 o 
  -8   7   7        8.37        1.60     17.17 o 
  -7   7   7        2.20        2.28     14.99 o 
  -6   7   7      139.43      168.07     28.98 o 
  -5   7   7      188.20      184.52     16.13 o 
  -4   7   7      390.81      405.08     17.18 o 
  -3   7   7     1013.93      962.01     22.77 o 
  -2   7   7      197.35      225.84     13.30 o 
  -1   7   7      588.51      588.78     35.82 o 
   0   7   7       66.24       78.18     12.86 o 
   1   7   7       45.46       53.79     10.92 o 
   2   7   7      467.91      444.58     18.43 o 
   3   7   7      986.88      967.18     26.26 o 
   4   7   7      288.35      316.71     19.15 o 
   5   7   7       68.39       56.10     15.99 o 
   6   7   7       39.01       -2.14     17.80 o 
   7   7   7        5.72       -1.79     18.88 o 
 -10   8   7       38.04       32.27     33.38 o 
  -9   8   7      218.88      196.12     44.47 o 
  -8   8   7      300.38      301.91     23.14 o 
  -7   8   7        5.97        7.58     15.10 o 
  -6   8   7      708.24      740.83     31.11 o 
  -5   8   7       68.48       80.73     14.44 o 
  -4   8   7     1688.33     1577.60     30.09 o 
  -3   8   7      603.04      612.63     19.39 o 
  -2   8   7     3324.70     3118.68     45.71 o 
  -1   8   7      399.42      411.30     16.93 o 
   0   8   7     2517.96     2568.75     40.27 o 
   1   8   7       64.68       58.14     11.25 o 
   2   8   7      690.61      706.78     29.80 o 
   3   8   7       14.86       -7.68     11.89 o 
   4   8   7      312.68      324.24     19.35 o 
   5   8   7      196.83      211.70     19.38 o 
   6   8   7      593.95      625.87     27.96 o 
   7   8   7      176.95      218.02     23.25 o 
 -10   9   7       50.22       56.48     22.09 o 
  -9   9   7        0.17       -0.15     33.80 o 
  -8   9   7        9.39      -10.26     27.32 o 
  -7   9   7      204.22      239.73     22.06 o 
  -6   9   7      348.20      346.20     35.30 o 
  -5   9   7      317.32      280.22     19.40 o 
  -4   9   7      981.60      997.75     30.08 o 
  -3   9   7       10.30        8.14     10.86 o 
  -2   9   7       37.52       28.59     10.53 o 
  -1   9   7      620.57      546.83     18.51 o 
   0   9   7       69.78       76.06     11.66 o 
   1   9   7       73.04       81.30     15.90 o 
   2   9   7       66.06       70.15     17.09 o 
   3   9   7       27.81       20.05     16.44 o 
   4   9   7      257.15      277.92     44.22 o 
   5   9   7        5.96      -16.43     15.82 o 
   6   9   7      124.60      113.83     20.24 o 
   7   9   7       10.80       14.71     20.29 o 
  -9  10   7      134.45      188.14     44.77 o 
  -8  10   7      456.97      406.02     21.38 o 
  -7  10   7      413.08      413.04     24.14 o 
  -6  10   7      477.24      452.64     23.07 o 
  -5  10   7      118.04      114.60     18.48 o 
  -4  10   7     1736.94     1735.51     40.15 o 
  -3  10   7      287.65      309.82     18.52 o 
  -2  10   7     1931.99     1827.04     33.10 o 
  -1  10   7      812.41      770.42     22.06 o 
   0  10   7     1008.19      964.33     23.41 o 
   1  10   7      450.98      472.82     25.14 o 
   2  10   7      284.17      273.29     32.18 o 
   3  10   7        0.40      -17.04     20.32 o 
   4  10   7       37.05       28.78     20.25 o 
   5  10   7      307.84      269.90     27.48 o 
   6  10   7      442.88      427.71     70.85 o 
   7  10   7      187.34      205.31     23.68 o 
  -9  11   7      215.83      217.30     35.13 o 
  -8  11   7        7.07        5.53     40.63 o 
  -7  11   7       12.20        2.80     19.60 o 
  -6  11   7       12.80       19.89     15.93 o 
  -5  11   7      103.90       96.96     15.95 o 
  -4  11   7       40.29       44.75     20.83 o 
  -3  11   7      388.45      380.56     21.04 o 
  -2  11   7      116.01      114.24     13.86 o 
  -1  11   7     1123.75     1002.68     24.70 o 
   0  11   7      268.43      254.12     19.50 o 
   1  11   7        4.50       -2.97     15.00 o 
   2  11   7      518.39      548.13     27.38 o 
   3  11   7      150.80      178.12     21.81 o 
   4  11   7       66.62       65.19     20.70 o 
   5  11   7      126.77      126.48     26.15 o 
   6  11   7      170.96      154.00     27.64 o 
  -9  12   7        4.41        7.56     22.10 o 
  -8  12   7        4.88        7.78     21.21 o 
  -7  12   7        1.01        5.63     20.40 o 
  -6  12   7      817.53      797.39     25.15 o 
  -5  12   7      252.59      272.85     20.81 o 
  -4  12   7       75.15       78.94     17.13 o 
  -3  12   7        0.22      -18.55     13.44 o 
  -2  12   7      634.37      638.24     21.04 o 
  -1  12   7        8.78        4.49     11.25 o 
   0  12   7      889.97      902.97     31.98 o 
   1  12   7        1.50      -23.69     15.79 o 
   2  12   7        6.40      -14.54     17.50 o 
   3  12   7      256.18      245.78     23.61 o 
   4  12   7      154.83      162.03     26.12 o 
   5  12   7      249.54      259.78     39.95 o 
   6  12   7      150.15      149.42     34.44 o 
  -9  13   7       51.91       38.45     23.51 o 
  -8  13   7       31.69       19.90     20.81 o 
  -7  13   7      207.53      248.37     19.56 o 
  -6  13   7        7.74       28.33     14.67 o 
  -5  13   7      273.32      259.74     17.96 o 
  -4  13   7      286.57      323.25     35.98 o 
  -3  13   7      908.53      848.19     30.72 o 
  -2  13   7        9.22       -0.64     11.93 o 
  -1  13   7      105.34      131.86     19.21 o 
   0  13   7        9.96      -13.12     21.38 o 
   1  13   7      182.53      171.09     42.89 o 
   2  13   7        1.87        2.67     17.36 o 
   3  13   7      435.29      440.92     37.30 o 
   4  13   7       64.86       72.59     23.87 o 
   5  13   7      554.69      573.74     35.76 o 
   6  13   7       33.57       32.79     37.64 o 
  -8  14   7       79.40      104.74     24.32 o 
  -7  14   7      397.18      409.66     28.10 o 
  -6  14   7       48.51       25.21     15.65 o 
  -5  14   7       36.00       28.26     15.01 o 
  -4  14   7      222.35      236.28     17.34 o 
  -3  14   7        0.49        3.02     13.02 o 
  -2  14   7       51.46       40.52     13.46 o 
  -1  14   7      701.85      679.86     28.60 o 
   0  14   7       44.51       64.63     15.74 o 
   1  14   7        1.41       -7.45     16.57 o 
   2  14   7       26.24        6.61     18.10 o 
   3  14   7       13.75       -5.52     21.08 o 
   4  14   7       13.44      -18.60     35.42 o 
   5  14   7      211.10      183.93     27.71 o 
   6  14   7        5.01      -32.94     26.31 o 
  -8  15   7       63.92       72.24     23.78 o 
  -7  15   7       36.13       47.63     20.69 o 
  -6  15   7       53.11       54.85     16.24 o 
  -5  15   7       52.74       83.51     16.01 o 
  -4  15   7      198.83      191.69     17.11 o 
  -3  15   7     1905.71     1842.20     46.50 o 
  -2  15   7       21.89        5.52     13.38 o 
  -1  15   7       31.96        6.26     13.61 o 
   0  15   7      336.60      295.94     23.63 o 
   1  15   7      804.56      788.25     34.80 o 
   2  15   7       35.10       30.09     22.13 o 
   3  15   7      504.64      575.49     33.28 o 
   4  15   7        1.99      -23.16     22.78 o 
   5  15   7      102.56      101.63     28.47 o 
  -8  16   7       30.29       12.72     24.92 o 
  -7  16   7      112.99      122.89     23.57 o 
  -6  16   7        0.60       17.18     20.23 o 
  -5  16   7       97.42       80.33     16.56 o 
  -4  16   7       29.37        7.85     15.39 o 
  -3  16   7      114.76      121.09     16.54 o 
  -2  16   7       33.41       33.47     14.55 o 
  -1  16   7       46.63       25.97     14.84 o 
   0  16   7        5.33        4.88     18.65 o 
   1  16   7        8.30        2.70     41.74 o 
   2  16   7       79.88       41.78     22.88 o 
   3  16   7      166.99      145.74     25.25 o 
   4  16   7       14.18      -37.92     25.28 o 
   5  16   7        0.38      -20.52     47.38 o 
  -7  17   7      348.06      384.75     29.36 o 
  -6  17   7      180.70      177.44     52.84 o 
  -5  17   7     1065.35     1045.92     30.40 o 
  -4  17   7        1.37        8.82     15.19 o 
  -3  17   7       44.01       77.15     22.33 o 
  -2  17   7       65.90       44.57     16.28 o 
  -1  17   7      594.47      572.22     23.43 o 
   0  17   7        0.15        0.21     19.42 o 
   1  17   7      160.55      147.13     23.61 o 
   2  17   7      141.61      112.06     24.44 o 
   3  17   7      290.63      290.64     29.87 o 
   4  17   7        5.91       -8.07     24.29 o 
  -6  18   7      167.11      162.64     25.00 o 
  -5  18   7      191.25      168.21     31.16 o 
  -4  18   7       76.09       66.32     17.21 o 
  -3  18   7        0.01      -23.11     15.40 o 
  -2  18   7       56.05       53.03     16.24 o 
  -1  18   7       53.00       78.30     18.13 o 
   0  18   7      221.04      244.42     36.92 o 
   1  18   7        0.95        1.85     30.35 o 
   2  18   7       12.74      -14.96     22.89 o 
   3  18   7       67.90       73.74     26.80 o 
   4  18   7      326.38      333.71     33.92 o 
  -6  19   7        0.53       16.40     25.39 o 
  -5  19   7      121.29      146.79     44.09 o 
  -4  19   7      100.21       92.22     20.31 o 
  -3  19   7      123.44      151.23     20.16 o 
  -2  19   7       83.05       39.33     17.51 o 
  -1  19   7       70.58       78.50     23.15 o 
   0  19   7      280.10      300.80     27.87 o 
   1  19   7      231.26      249.70     28.59 o 
   2  19   7       89.16      117.46     28.68 o 
   3  19   7       86.70       63.29     29.23 o 
  -5  20   7        5.16       -4.48     22.14 o 
  -4  20   7      582.19      592.44     45.71 o 
  -3  20   7       40.04       39.42     18.58 o 
  -2  20   7       21.96       25.76     17.73 o 
  -1  20   7       37.51       67.46     23.56 o 
   0  20   7      130.42      131.77     26.17 o 
   1  20   7        0.90       -9.13     22.74 o 
   2  20   7      175.70      219.26     28.63 o 
  -4  21   7      154.67      167.31     27.93 o 
  -3  21   7        0.05      -20.72     19.03 o 
  -2  21   7        0.34        6.14     18.68 o 
  -1  21   7       91.54      101.08     39.99 o 
   0  21   7        5.93      -17.71     25.19 o 
   1  21   7       14.63       22.64     31.20 o 
  -1  22   7        0.80      -26.27     31.33 o 
 -10   0   8      177.24      248.74     40.97 o 
  -9   0   8        0.22       15.71     27.91 o 
  -8   0   8      635.84      655.65     44.56 o 
  -7   0   8     8145.69     7703.88    173.11 o 
  -6   0   8      859.05      910.20     48.66 o 
  -5   0   8     1591.07     1590.10     58.22 o 
  -4   0   8      108.01      101.41     14.13 o 
  -3   0   8       11.93        4.82     12.09 o 
  -2   0   8     6046.88     6071.76     92.43 o 
  -1   0   8      674.16      632.11     23.20 o 
   0   0   8     2281.19     2239.49     44.35 o 
   1   0   8       41.45       32.88     13.49 o 
   2   0   8     2964.27     2956.96     69.74 o 
   3   0   8      593.55      626.55     29.40 o 
   4   0   8     2234.70     2287.16     52.30 o 
   5   0   8       31.36       58.30     30.90 o 
   6   0   8      145.13      197.35     36.36 o 
   7   0   8       65.58      120.44     37.64 o 
 -10   1   8        3.24        2.03     21.83 o 
  -9   1   8       21.58       18.27     21.07 o 
  -8   1   8       12.06        3.43     20.10 o 
  -7   1   8       46.27       70.47     19.97 o 
  -6   1   8     2571.18     2625.20     66.03 o 
  -5   1   8       14.84       -0.33     12.13 o 
  -4   1   8       33.85       10.62     10.97 o 
  -3   1   8      427.36      396.51     16.25 o 
  -2   1   8       17.62        1.56      8.08 o 
  -1   1   8     1419.67     1433.47     23.63 o 
   0   1   8      843.42      809.42     18.35 o 
   1   1   8      858.54      838.26     19.46 o 
   2   1   8       20.74       32.92     10.32 o 
   3   1   8      110.95      145.75     12.96 o 
   4   1   8      137.35      155.98     16.82 o 
   5   1   8       10.48        7.72     20.00 o 
   6   1   8       23.79       31.46     23.48 o 
   7   1   8       66.61       38.38     28.72 o 
 -10   2   8        5.56        3.67     25.00 o 
  -9   2   8     1204.26     1286.87     74.31 o 
  -8   2   8      506.11      481.17     27.36 o 
  -7   2   8      947.77      958.37     37.19 o 
  -6   2   8       94.50      101.24     13.80 o 
  -5   2   8     4214.50     4182.34     58.55 o 
  -4   2   8      909.13      944.36     23.50 o 
  -3   2   8     7155.94     7106.10     87.79 o 
  -2   2   8       29.29       16.74     10.11 o 
  -1   2   8      244.23      255.16     11.43 o 
   0   2   8      992.39      933.62     19.11 o 
   1   2   8        3.58        1.88      9.02 o 
   2   2   8     3491.52     3623.85     49.60 o 
   3   2   8      641.50      672.68     20.75 o 
   4   2   8      450.58      446.50     21.45 o 
   5   2   8       36.17       33.16     16.07 o 
   6   2   8       41.29       26.77     22.27 o 
   7   2   8        4.72      -33.44     35.13 o 
 -10   3   8      287.97      302.13     29.39 o 
  -9   3   8      123.27      119.60     56.77 o 
  -8   3   8        8.07        4.16     14.73 o 
  -7   3   8       51.11       56.35     14.72 o 
  -6   3   8       76.68       67.22     14.40 o 
  -5   3   8    10846.69    10758.04    127.97 o 
  -4   3   8     1957.91     1936.27     34.52 o 
  -3   3   8      463.31      442.21     17.76 o 
  -2   3   8       72.74       75.35     11.32 o 
  -1   3   8       59.93       53.35     10.89 o 
   0   3   8      564.63      596.13     16.55 o 
   1   3   8     1129.51     1071.25     24.43 o 
   2   3   8      514.00      507.49     17.50 o 
   3   3   8      319.20      402.68     19.19 o 
   4   3   8       46.91       28.40     15.19 o 
   5   3   8       52.10       59.50     16.76 o 
   6   3   8      263.42      250.76     26.29 o 
   7   3   8        9.71       -9.20     24.64 o 
 -10   4   8       19.81       54.06     38.07 o 
  -9   4   8        0.62        6.56     15.01 o 
  -8   4   8      187.21      205.93     24.48 o 
  -7   4   8      310.18      331.15     21.10 o 
  -6   4   8      299.89      275.03     16.68 o 
  -5   4   8     1325.79     1301.46     28.48 o 
  -4   4   8      582.12      588.06     20.31 o 
  -3   4   8      322.88      325.95     15.53 o 
  -2   4   8     1917.23     1840.76     32.43 o 
  -1   4   8     1509.62     1485.61     29.09 o 
   0   4   8      618.48      638.79     22.91 o 
   1   4   8      563.88      575.17     17.15 o 
   2   4   8       68.32       43.31     10.62 o 
   3   4   8       45.78       47.91     21.18 o 
   4   4   8      876.34      926.12     39.81 o 
   5   4   8      257.83      182.00     19.63 o 
   6   4   8      187.42      218.80     43.49 o 
   7   4   8        6.28       -9.34     24.98 o 
 -10   5   8      151.44      175.27     28.45 o 
  -9   5   8       27.85       41.14     16.76 o 
  -8   5   8      312.58      365.53     20.99 o 
  -7   5   8      389.86      380.15     19.66 o 
  -6   5   8     3082.37     3095.35     48.31 o 
  -5   5   8      170.55      163.61     14.71 o 
  -4   5   8     1478.31     1422.32     29.50 o 
  -3   5   8      982.61     1042.59     25.52 o 
  -2   5   8     1212.93     1156.25     25.89 o 
  -1   5   8     3382.30     3404.02     61.75 o 
   0   5   8     5225.07     5178.80     68.27 o 
   1   5   8        5.20       -9.18     13.31 o 
   2   5   8      106.69      151.01     16.02 o 
   3   5   8      183.58      127.89     15.67 o 
   4   5   8       34.00       47.05     15.29 o 
   5   5   8      259.40      315.86     21.28 o 
   6   5   8        4.63      -13.69     17.83 o 
   7   5   8       44.64       21.86     25.72 o 
 -10   6   8        3.04        3.35     18.31 o 
  -9   6   8      550.95      594.66     29.69 o 
  -8   6   8       99.59      113.46     16.16 o 
  -7   6   8       57.51       65.71     15.07 o 
  -6   6   8      662.16      691.88     24.56 o 
  -5   6   8        7.43        6.37     11.59 o 
  -4   6   8      259.11      212.12     16.60 o 
  -3   6   8     7739.57     7426.12    123.01 o 
  -2   6   8     2164.52     2020.74     35.26 o 
  -1   6   8        9.32       16.95     12.69 o 
   0   6   8       65.91       45.97     11.82 o 
   1   6   8       21.91       23.73     12.05 o 
   2   6   8      173.60      207.22     20.49 o 
   3   6   8     1294.32     1286.66     66.79 o 
   4   6   8      503.24      460.63     22.38 o 
   5   6   8       72.86       82.61     18.88 o 
   6   6   8       16.19      -27.93     18.62 o 
   7   6   8        8.24      -11.29     25.62 o 
 -10   7   8      220.49      258.14     26.63 o 
  -9   7   8       56.38       90.22     24.50 o 
  -8   7   8      334.70      362.41     25.65 o 
  -7   7   8       58.70       86.42     17.25 o 
  -6   7   8        2.24      -11.19     13.04 o 
  -5   7   8      487.02      523.76     36.14 o 
  -4   7   8     3215.05     3045.54     46.82 o 
  -3   7   8     2191.32     2124.36     36.86 o 
  -2   7   8     3033.35     2853.97     44.11 o 
  -1   7   8      344.90      287.31     15.27 o 
   0   7   8       15.97        9.52     11.57 o 
   1   7   8     6544.65     6839.85     87.24 o 
   2   7   8      115.46      115.89     33.50 o 
   3   7   8      173.93      194.39     22.16 o 
   4   7   8        3.84      -29.24     19.49 o 
   5   7   8      318.96      334.81     22.41 o 
   6   7   8       19.11        4.73     21.80 o 
  -9   8   8      224.37      230.21     26.24 o 
  -8   8   8      320.72      300.16     25.22 o 
  -7   8   8       63.83       52.63     32.52 o 
  -6   8   8        7.45        4.74     14.32 o 
  -5   8   8       56.27       48.03     13.11 o 
  -4   8   8      401.24      399.07     21.73 o 
  -3   8   8      592.80      580.27     21.19 o 
  -2   8   8      405.18      376.87     16.99 o 
  -1   8   8      158.38      161.71     13.85 o 
   0   8   8       37.71       48.18     15.52 o 
   1   8   8        1.27       20.25     15.93 o 
   2   8   8      739.85      779.00     47.89 o 
   3   8   8       62.81       56.21     37.22 o 
   4   8   8        4.03      -19.82     19.56 o 
   5   8   8       35.07        0.73     46.56 o 
   6   8   8        0.02      -33.24     23.56 o 
  -9   9   8       17.24       33.26     22.21 o 
  -8   9   8      889.24      878.81     36.27 o 
  -7   9   8       44.61       47.82     18.40 o 
  -6   9   8     2806.22     2769.27     46.28 o 
  -5   9   8     1017.06      981.65     26.14 o 
  -4   9   8      101.19      116.02     16.10 o 
  -3   9   8      522.91      500.58     20.49 o 
  -2   9   8     1117.95     1047.16     25.74 o 
  -1   9   8     4209.22     4072.74     57.26 o 
   0   9   8     4052.10     4146.05     58.64 o 
   1   9   8       21.60       -8.03     16.13 o 
   2   9   8        0.05      -22.04     16.07 o 
   3   9   8      291.67      266.65     45.37 o 
   4   9   8       42.18       26.95     20.45 o 
   5   9   8      472.60      532.53     33.83 o 
   6   9   8       81.05       62.81     33.93 o 
  -9  10   8        1.70      -21.96     21.64 o 
  -8  10   8      594.92      569.07     30.30 o 
  -7  10   8      357.86      365.02     24.97 o 
  -6  10   8        2.39       -0.66     17.77 o 
  -5  10   8        3.23       -6.59     14.00 o 
  -4  10   8       11.95      -14.34     12.70 o 
  -3  10   8      278.35      253.69     16.70 o 
  -2  10   8     3006.50     2804.74     57.07 o 
  -1  10   8      222.05      193.92     14.94 o 
   0  10   8      801.75      792.19     35.72 o 
   1  10   8      274.36      245.45     22.11 o 
   2  10   8       18.23        6.00     18.44 o 
   3  10   8      189.81      190.14     36.06 o 
   4  10   8      118.14       94.54     23.13 o 
   5  10   8        1.79      -33.64     22.43 o 
   6  10   8       86.85       66.11     28.43 o 
  -9  11   8       12.95       26.54     22.92 o 
  -8  11   8       86.23       84.04     18.20 o 
  -7  11   8      168.61      154.52     31.67 o 
  -6  11   8       79.84       77.35     18.94 o 
  -5  11   8      589.39      620.68     29.66 o 
  -4  11   8      393.78      404.81     19.09 o 
  -3  11   8      200.70      210.90     15.76 o 
  -2  11   8      948.20      930.51     25.60 o 
  -1  11   8      799.12      790.65     23.21 o 
   0  11   8      110.51       92.68     18.23 o 
   1  11   8      586.44      599.24     64.28 o 
   2  11   8       53.83       57.91     40.80 o 
   3  11   8      533.69      564.98     71.28 o 
   4  11   8      168.24      177.92     26.81 o 
   5  11   8       39.34       51.36     25.92 o 
   6  11   8        2.28      -24.10     25.35 o 
  -8  12   8      178.38      205.17     25.31 o 
  -7  12   8        1.32       21.96     20.55 o 
  -6  12   8      309.58      270.86     23.86 o 
  -5  12   8      444.53      428.71     36.32 o 
  -4  12   8      398.82      428.13     20.33 o 
  -3  12   8     2643.27     2617.49     55.15 o 
  -2  12   8      254.12      255.79     17.25 o 
  -1  12   8       92.98      110.74     19.65 o 
   0  12   8      823.74      788.52     96.08 o 
   1  12   8      199.86      214.39     22.95 o 
   2  12   8      860.87      881.09     36.67 o 
   3  12   8      263.01      280.45     27.35 o 
   4  12   8       13.01       -5.68     25.86 o 
   5  12   8        8.26      -37.48     24.99 o 
  -8  13   8      320.81      336.46     28.08 o 
  -7  13   8        2.53       14.27     15.44 o 
  -6  13   8      989.01      939.50     29.81 o 
  -5  13   8      375.88      355.52     24.04 o 
  -4  13   8      236.59      222.90     21.22 o 
  -3  13   8      184.08      180.74     16.53 o 
  -2  13   8       38.68       16.46     13.78 o 
  -1  13   8      130.98      162.45     20.33 o 
   0  13   8      908.91      918.62     35.15 o 
   1  13   8       71.18       34.90     48.83 o 
   2  13   8       31.86       15.09     21.36 o 
   3  13   8       19.51      -18.59     20.35 o 
   4  13   8       23.21      -35.65     23.76 o 
   5  13   8      188.22      145.09     30.51 o 
  -8  14   8      150.64      127.75     34.19 o 
  -7  14   8      440.36      468.74     23.10 o 
  -6  14   8       14.12        8.30     17.04 o 
  -5  14   8      704.79      655.54     42.72 o 
  -4  14   8        0.84       -4.56     17.86 o 
  -3  14   8      109.86       77.31     14.91 o 
  -2  14   8     1754.76     1741.40     35.41 o 
  -1  14   8      197.43      188.50     39.35 o 
   0  14   8      976.02     1057.96     38.09 o 
   1  14   8      321.34      347.08     27.24 o 
   2  14   8      179.27      180.95     25.44 o 
   3  14   8      100.47       88.46     24.75 o 
   4  14   8      710.79      722.07     39.08 o 
   5  14   8       10.76      -44.06     42.89 o 
  -7  15   8       58.00       38.64     23.39 o 
  -6  15   8      415.83      417.86     23.11 o 
  -5  15   8      725.75      717.75     26.76 o 
  -4  15   8      130.18      117.43     17.22 o 
  -3  15   8       54.35       70.40     13.95 o 
  -2  15   8      133.98       90.85     15.68 o 
  -1  15   8      428.13      384.93     20.58 o 
   0  15   8      448.68      453.83     48.86 o 
   1  15   8      242.04      233.15     24.63 o 
   2  15   8       60.05       39.74     24.80 o 
   3  15   8       77.06       92.61     26.28 o 
   4  15   8       17.70       27.24     26.20 o 
  -7  16   8       53.93       37.23     34.06 o 
  -6  16   8       31.68       37.09     17.49 o 
  -5  16   8      688.88      655.74     33.46 o 
  -4  16   8      603.27      573.37     24.06 o 
  -3  16   8     1893.03     1827.99     32.30 o 
  -2  16   8       40.63       28.04     15.04 o 
  -1  16   8       38.64       48.70     15.94 o 
   0  16   8      241.03      200.57     25.60 o 
   1  16   8       76.46       67.96     24.26 o 
   2  16   8      808.74      920.45     68.85 o 
   3  16   8      155.01      145.71     27.28 o 
   4  16   8       41.53       62.54     27.67 o 
  -6  17   8      136.10      163.92     24.98 o 
  -5  17   8      361.27      341.10     29.64 o 
  -4  17   8      149.56      212.37     20.16 o 
  -3  17   8       23.30       30.68     17.03 o 
  -2  17   8      252.14      300.71     21.26 o 
  -1  17   8        6.56       20.61     21.41 o 
   0  17   8      121.22      125.44     24.87 o 
   1  17   8      231.72      193.52     29.02 o 
   2  17   8       54.00       68.38     24.73 o 
   3  17   8       50.77       54.31     25.70 o 
  -5  18   8      196.56      228.69     31.25 o 
  -4  18   8       20.77       14.42     18.04 o 
  -3  18   8       88.16       77.24     18.18 o 
  -2  18   8     1126.79     1115.56     65.31 o 
  -1  18   8      382.68      417.34     28.40 o 
   0  18   8      124.04      174.55     31.58 o 
   1  18   8      193.65      218.82     27.51 o 
   2  18   8       52.82       36.24     24.35 o 
  -5  19   8      125.72      160.50     27.57 o 
  -4  19   8       56.73       55.88     18.18 o 
  -3  19   8       29.17       -2.53     18.06 o 
  -2  19   8        0.71      -10.24     16.85 o 
  -1  19   8      219.57      218.38     43.75 o 
   0  19   8      517.20      560.59     57.15 o 
   1  19   8       18.77        1.07     23.62 o 
  -3  20   8      392.55      408.79     25.30 o 
  -2  20   8        2.76      -35.48     23.99 o 
  -1  20   8        0.18       -0.51     24.93 o 
   0  20   8       66.55       73.34     30.60 o 
 -10   1   9      234.41      298.47     32.35 o 
  -9   1   9        5.57       17.93     24.11 o 
  -8   1   9      256.52      293.55     25.62 o 
  -7   1   9       40.29       28.10     24.16 o 
  -6   1   9      348.50      338.31     31.07 o 
  -5   1   9        1.86      -23.82     17.08 o 
  -4   1   9     1041.52     1054.72     33.41 o 
  -3   1   9       44.85       52.22     26.80 o 
  -2   1   9       42.90       58.57     12.25 o 
  -1   1   9        1.19      -16.25     10.83 o 
   0   1   9      329.32      351.06     14.10 o 
   1   1   9      318.00      297.59     14.29 o 
   2   1   9      226.79      250.17     14.49 o 
   3   1   9      108.12       89.20     13.63 o 
   4   1   9      431.05      458.51     22.39 o 
   5   1   9       55.05       55.72     23.03 o 
   6   1   9      318.45      258.95     29.53 o 
  -9   2   9      104.17      133.59     26.95 o 
  -8   2   9       82.94       35.72     26.33 o 
  -7   2   9        2.18      -12.52     18.45 o 
  -6   2   9      123.68      109.04     20.06 o 
  -5   2   9      563.54      547.43     28.59 o 
  -4   2   9       15.80       17.44     12.70 o 
  -3   2   9       12.79       -1.54     11.40 o 
  -2   2   9       51.84       60.54     12.70 o 
  -1   2   9       63.22       49.30     12.48 o 
   0   2   9       20.67        5.53     11.83 o 
   1   2   9        4.49      -14.92      9.95 o 
   2   2   9       15.49       18.13     11.41 o 
   3   2   9      371.62      369.45     20.00 o 
   4   2   9        2.44      -11.61     16.50 o 
   5   2   9        2.00      -31.58     21.06 o 
   6   2   9       13.80        4.07     25.16 o 
  -9   3   9      164.16      210.41     34.78 o 
  -8   3   9        6.54        6.82     20.50 o 
  -7   3   9       16.30       45.40     19.93 o 
  -6   3   9      947.71      926.74     35.25 o 
  -5   3   9      807.58      856.98     32.79 o 
  -4   3   9      360.10      357.94     17.25 o 
  -3   3   9        7.68      -13.87     11.70 o 
  -2   3   9     1209.26     1234.53     28.14 o 
  -1   3   9        0.03      -12.70     11.37 o 
   0   3   9      838.59      872.03     24.64 o 
   1   3   9       97.09      115.51     14.32 o 
   2   3   9      496.63      487.13     20.55 o 
   3   3   9      270.36      279.61     26.61 o 
   4   3   9      312.72      319.87     35.61 o 
   5   3   9        1.57       -9.95     21.64 o 
   6   3   9       15.88      -30.22     23.69 o 
  -9   4   9      142.83      124.50     27.17 o 
  -8   4   9      182.58      196.03     26.14 o 
  -7   4   9      253.10      266.18     27.40 o 
  -6   4   9      265.91      290.08     18.57 o 
  -5   4   9      450.91      416.84     19.80 o 
  -4   4   9      106.04       97.43     22.24 o 
  -3   4   9      421.89      440.97     31.79 o 
  -2   4   9        3.24      -17.50     11.66 o 
  -1   4   9      169.12      205.89     21.51 o 
   0   4   9        1.88       -0.34     12.92 o 
   1   4   9       39.67       37.67     13.17 o 
   2   4   9      185.70      146.46     20.14 o 
   3   4   9      907.11      963.04     49.85 o 
   4   4   9        8.08      -15.04     16.47 o 
   5   4   9       20.56        4.63     17.92 o 
   6   4   9      152.35      106.32     27.52 o 
  -9   5   9      140.50      129.64     25.92 o 
  -8   5   9       28.35       -0.35     22.03 o 
  -7   5   9      476.83      447.57     22.17 o 
  -6   5   9       95.64       77.77     14.87 o 
  -5   5   9        6.54        2.21     13.28 o 
  -4   5   9        2.94        8.88     13.50 o 
  -3   5   9     1908.09     1795.39     34.24 o 
  -2   5   9      221.15      216.31     22.98 o 
  -1   5   9        0.11        4.51     15.29 o 
   0   5   9      505.67      480.84     20.13 o 
   1   5   9      385.08      413.46     25.00 o 
   2   5   9      772.36      709.89     31.97 o 
   3   5   9      386.22      379.40     37.09 o 
   4   5   9        5.03      -14.14     20.52 o 
   5   5   9        0.96      -32.77     21.85 o 
   6   5   9        0.92      -35.04     23.36 o 
  -9   6   9      618.63      705.98     36.30 o 
  -8   6   9       78.69      107.10     18.74 o 
  -7   6   9      444.43      445.00     22.25 o 
  -6   6   9      165.03      178.24     26.34 o 
  -5   6   9      285.87      324.57     18.72 o 
  -4   6   9       39.43       17.72     19.35 o 
  -3   6   9     3261.06     3285.34     50.80 o 
  -2   6   9      127.46      109.31     17.25 o 
  -1   6   9      584.64      591.24     22.07 o 
   0   6   9       76.36       70.83     14.19 o 
   1   6   9      698.26      743.01     31.41 o 
   2   6   9       30.78       49.33     19.77 o 
   3   6   9      107.66      101.66     22.51 o 
   4   6   9       33.86       -4.29     21.89 o 
   5   6   9       91.89       84.97     25.43 o 
   6   6   9      124.08      142.21     40.80 o 
  -9   7   9        5.32        8.52     19.44 o 
  -8   7   9       24.32       21.52     16.86 o 
  -7   7   9        0.83       12.92     16.10 o 
  -6   7   9       26.42       11.16     14.68 o 
  -5   7   9       33.80       23.99     13.80 o 
  -4   7   9       44.32       51.65     13.87 o 
  -3   7   9      801.02      777.33     33.33 o 
  -2   7   9        0.66        2.71     12.81 o 
  -1   7   9        7.33        0.58     12.23 o 
   0   7   9        3.36       -7.02     12.56 o 
   1   7   9      418.28      431.19     25.62 o 
   2   7   9       17.92      -23.33     18.98 o 
   3   7   9       18.38      -28.88     19.25 o 
   4   7   9       11.41      -24.23     20.80 o 
   5   7   9        4.93      -34.51     23.01 o 
  -9   8   9      342.48      396.32     25.08 o 
  -8   8   9       49.28       46.22     19.22 o 
  -7   8   9      753.44      823.59     29.34 o 
  -6   8   9       13.73       24.72     20.92 o 
  -5   8   9      149.62      159.97     16.17 o 
  -4   8   9        1.13       -2.11     13.51 o 
  -3   8   9      269.27      263.36     17.13 o 
  -2   8   9      256.34      255.10     16.10 o 
  -1   8   9     1158.65     1228.77     28.52 o 
   0   8   9      330.88      360.15     18.54 o 
   1   8   9      907.37      924.65     34.65 o 
   2   8   9       20.95       26.71     27.44 o 
   3   8   9        4.56      -29.11     20.70 o 
   4   8   9      112.56      113.24     26.01 o 
   5   8   9      307.19      226.25     29.93 o 
  -9   9   9        0.13       -0.46     20.17 o 
  -8   9   9        7.64       21.46     18.06 o 
  -7   9   9        1.69       12.47     16.51 o 
  -6   9   9      121.55      138.82     17.51 o 
  -5   9   9       65.82       48.42     15.24 o 
  -4   9   9       43.41       29.85     13.53 o 
  -3   9   9        4.84       -5.77     12.75 o 
  -2   9   9      471.26      476.99     21.24 o 
  -1   9   9      778.48      754.68     24.13 o 
   0   9   9      459.09      493.09     25.63 o 
   1   9   9       55.93       60.68     19.73 o 
   2   9   9      104.97       66.08     21.23 o 
   3   9   9       38.99       33.40     22.11 o 
   4   9   9       14.11        7.57     23.49 o 
   5   9   9        0.76       -3.69     26.34 o 
  -8  10   9       81.57       95.51     20.31 o 
  -7  10   9      211.58      198.26     28.94 o 
  -6  10   9        0.45      -12.78     14.63 o 
  -5  10   9      193.20      219.29     21.81 o 
  -4  10   9       11.08       -0.77     16.72 o 
  -3  10   9      286.54      290.25     17.90 o 
  -2  10   9        6.31        9.69     13.04 o 
  -1  10   9     2840.94     2953.77     86.13 o 
   0  10   9      114.64      114.25     24.29 o 
   1  10   9      641.81      627.80     31.31 o 
   2  10   9        2.89      -25.45     19.69 o 
   3  10   9      205.61      196.52     26.52 o 
   4  10   9       70.27       36.11     25.09 o 
   5  10   9      131.19      101.58     27.32 o 
  -8  11   9       36.67       25.35     19.12 o 
  -7  11   9       33.80       31.50     17.44 o 
  -6  11   9        1.14      -12.03     15.43 o 
  -5  11   9        1.09        6.62     15.78 o 
  -4  11   9      138.73      146.11     17.43 o 
  -3  11   9      122.90      149.15     20.19 o 
  -2  11   9      133.89      129.20     15.87 o 
  -1  11   9       24.54       16.63     23.60 o 
   0  11   9      761.40      748.09     33.36 o 
   1  11   9      271.47      272.85     26.32 o 
   2  11   9      268.02      300.64     28.04 o 
   3  11   9       28.56      -34.19     22.79 o 
   4  11   9       27.51      -19.26     28.68 o 
  -8  12   9      130.72      133.42     25.66 o 
  -7  12   9        2.78      -14.64     17.67 o 
  -6  12   9      302.83      365.07     22.67 o 
  -5  12   9       60.57       43.29     16.14 o 
  -4  12   9      144.11      161.24     17.50 o 
  -3  12   9      167.89      156.65     24.97 o 
  -2  12   9       13.61        8.09     13.55 o 
  -1  12   9     1220.68     1168.28     38.62 o 
   0  12   9        6.28      -14.49     19.43 o 
   1  12   9      401.74      446.32     43.91 o 
   2  12   9        0.65       -7.58     20.54 o 
   3  12   9      117.03       70.62     23.78 o 
   4  12   9       82.31       93.27     28.40 o 
  -7  13   9       18.50      -13.98     21.27 o 
  -6  13   9      554.41      556.81     24.83 o 
  -5  13   9       70.53       93.72     18.05 o 
  -4  13   9      225.71      228.16     19.54 o 
  -3  13   9       14.21       15.34     15.10 o 
  -2  13   9      707.76      699.57     48.83 o 
  -1  13   9      109.75       98.64     21.21 o 
   0  13   9      981.94     1007.00     37.15 o 
   1  13   9      261.54      290.95     38.80 o 
   2  13   9      621.86      630.19     35.03 o 
   3  13   9       63.78       43.95     39.78 o 
   4  13   9      281.08      296.99     31.59 o 
  -7  14   9       24.10        6.64     17.36 o 
  -6  14   9        2.04       -7.86     14.62 o 
  -5  14   9       65.73       98.51     18.78 o 
  -4  14   9        0.56       10.39     15.56 o 
  -3  14   9      284.82      310.82     20.42 o 
  -2  14   9       43.10       55.55     21.42 o 
  -1  14   9       92.06       91.46     22.11 o 
   0  14   9       63.86       70.06     23.42 o 
   1  14   9      664.40      621.18     34.21 o 
   2  14   9       45.39        1.05     21.68 o 
   3  14   9       74.47       65.99     25.33 o 
  -6  15   9       66.91       55.55     18.41 o 
  -5  15   9       48.71       31.25     15.17 o 
  -4  15   9      625.16      633.20     26.45 o 
  -3  15   9      197.18      234.05     19.15 o 
  -2  15   9      328.12      297.33     25.56 o 
  -1  15   9       26.10       25.17     21.87 o 
   0  15   9      253.92      265.18     26.98 o 
   1  15   9       69.43      107.09     24.83 o 
   2  15   9      495.34      532.94     35.72 o 
   3  15   9       75.79        1.64     26.76 o 
  -6  16   9       12.81       28.11     19.54 o 
  -5  16   9       12.95        7.87     15.65 o 
  -4  16   9        0.23       -6.91     14.36 o 
  -3  16   9       43.60       51.68     22.28 o 
  -2  16   9      172.43      188.91     20.79 o 
  -1  16   9       29.51       39.43     23.19 o 
   0  16   9        9.09        8.08     21.90 o 
   1  16   9       57.20       81.02     24.50 o 
   2  16   9        0.12       16.89     26.03 o 
  -5  17   9      122.70      160.55     18.09 o 
  -4  17   9      430.60      400.82     27.78 o 
  -3  17   9        3.69       11.33     17.82 o 
  -2  17   9      480.09      496.04     26.45 o 
  -1  17   9       16.33        8.34     41.87 o 
   0  17   9      184.24      210.07     27.80 o 
   1  17   9        2.94      -44.05     32.35 o 
  -4  18   9      327.71      307.15     23.09 o 
  -3  18   9       12.78       16.57     19.86 o 
  -2  18   9        0.55       15.60     18.18 o 
  -1  18   9      264.63      296.85     29.33 o 
   0  18   9       22.02        9.10     25.52 o 
  -9   0  10       66.07      111.31     35.85 o 
  -8   0  10       52.85       77.34     35.77 o 
  -7   0  10       55.71       55.40     29.53 o 
  -6   0  10      539.79      675.79     46.27 o 
  -5   0  10      824.32      832.43     50.87 o 
  -4   0  10       67.59       80.58     26.29 o 
  -3   0  10      207.34      209.56     31.67 o 
  -2   0  10      753.16      668.62     40.72 o 
  -1   0  10        6.96       -6.49     20.83 o 
   0   0  10     1559.36     1629.71     59.84 o 
   1   0  10       51.12       66.84     25.95 o 
   2   0  10       79.09       85.36     20.46 o 
   3   0  10      510.66      490.64     41.31 o 
   4   0  10      225.24      161.08     35.94 o 
   5   0  10      792.18      895.01     59.15 o 
  -9   1  10       30.18       20.98     26.32 o 
  -8   1  10      327.75      362.25     29.79 o 
  -7   1  10       87.17      105.50     23.19 o 
  -6   1  10       44.02       53.71     20.62 o 
  -5   1  10       25.14       19.92     18.87 o 
  -4   1  10       93.05       96.16     18.74 o 
  -3   1  10      107.71       95.61     35.77 o 
  -2   1  10      594.76      647.52     33.25 o 
  -1   1  10      344.52      298.65     22.57 o 
   0   1  10        9.46      -13.10     15.44 o 
   1   1  10      309.61      350.11     25.02 o 
   2   1  10       36.62       37.40     15.94 o 
   3   1  10        9.07      -16.35     19.36 o 
   4   1  10      198.58      136.91     25.10 o 
   5   1  10       76.37       78.74     25.14 o 
  -9   2  10        1.89       23.50     24.90 o 
  -8   2  10       49.16       88.07     34.06 o 
  -7   2  10       77.79       46.26     23.90 o 
  -6   2  10       32.34       23.35     21.19 o 
  -5   2  10      678.14      785.80     56.12 o 
  -4   2  10     1595.15     1636.24     44.44 o 
  -3   2  10      245.31      216.31     21.99 o 
  -2   2  10      714.16      740.06     32.44 o 
  -1   2  10       37.11       27.05     13.44 o 
   0   2  10        1.27       -8.34     12.27 o 
   1   2  10      555.25      660.61     33.98 o 
   2   2  10      440.99      430.58     21.24 o 
   3   2  10      257.81      290.25     26.31 o 
   4   2  10      352.84      375.59     41.06 o 
   5   2  10      185.92      216.99     39.52 o 
  -9   3  10      113.21      175.28     28.35 o 
  -8   3  10      184.96      185.42     26.68 o 
  -7   3  10      232.86      212.71     25.44 o 
  -6   3  10      156.45      145.80     21.90 o 
  -5   3  10      169.61      199.09     22.87 o 
  -4   3  10      151.51      139.63     20.89 o 
  -3   3  10      481.67      593.49     47.33 o 
  -2   3  10      761.18      786.99     25.31 o 
  -1   3  10      119.77       79.32     14.22 o 
   0   3  10       13.62       25.61     15.61 o 
   1   3  10      592.57      520.06     22.81 o 
   2   3  10       62.87       61.95     20.83 o 
   3   3  10      697.70      735.78     89.46 o 
   4   3  10       28.01       17.68     37.43 o 
   5   3  10        0.81       -1.37     33.63 o 
  -9   4  10       54.03       56.55     32.52 o 
  -8   4  10      301.14      339.65     47.16 o 
  -7   4  10      314.18      274.48     27.89 o 
  -6   4  10      702.14      783.75     48.14 o 
  -5   4  10       13.77        4.19     18.37 o 
  -4   4  10      322.87      309.04     31.63 o 
  -3   4  10        7.64       17.73     15.56 o 
  -2   4  10      153.30      164.95     16.33 o 
  -1   4  10       54.10       59.52     14.07 o 
   0   4  10      366.88      416.49     37.63 o 
   1   4  10      114.05      118.88     16.52 o 
   2   4  10       12.15        3.27     19.49 o 
   3   4  10      216.32      214.98     40.38 o 
   4   4  10        0.09        4.36     22.11 o 
   5   4  10        2.82      -32.52     35.77 o 
  -8   5  10      144.62      140.96     26.45 o 
  -7   5  10      554.99      590.06     33.59 o 
  -6   5  10        1.95      -12.89     21.02 o 
  -5   5  10      251.97      258.82     24.49 o 
  -4   5  10        0.11       16.04     19.82 o 
  -3   5  10        0.68       -2.90     14.05 o 
  -2   5  10     1184.64     1240.70     30.71 o 
  -1   5  10      409.37      464.80     30.77 o 
   0   5  10      193.38      218.26     17.39 o 
   1   5  10      584.86      656.40     32.42 o 
   2   5  10       10.07      -30.01     20.00 o 
   3   5  10      287.56      255.16     27.16 o 
   4   5  10      391.96      449.60     63.97 o 
  -8   6  10        1.93       10.25     24.77 o 
  -7   6  10      109.85      122.31     24.05 o 
  -6   6  10      114.02      150.99     23.67 o 
  -5   6  10     1673.60     1693.53     36.62 o 
  -4   6  10      881.10      857.65     33.19 o 
  -3   6  10      842.81      713.78     24.38 o 
  -2   6  10        6.17        8.77     13.15 o 
  -1   6  10      111.69      107.86     15.66 o 
   0   6  10        7.41       10.44     14.34 o 
   1   6  10      463.14      462.78     27.88 o 
   2   6  10      200.23      138.05     22.78 o 
   3   6  10       67.18       82.99     23.29 o 
   4   6  10        9.40      -35.58     23.72 o 
  -8   7  10      372.00      397.61     32.50 o 
  -7   7  10       23.76       15.57     36.24 o 
  -6   7  10        5.72        6.67     17.01 o 
  -5   7  10      277.61      270.60     19.47 o 
  -4   7  10      194.95      204.32     28.09 o 
  -3   7  10      791.46      921.61     27.34 o 
  -2   7  10      345.00      376.72     25.12 o 
  -1   7  10       16.56       26.56     13.99 o 
   0   7  10      663.63      617.81     24.79 o 
   1   7  10      380.63      358.03     26.75 o 
   2   7  10      334.24      379.29     41.36 o 
   3   7  10      236.98      253.11     31.28 o 
   4   7  10      112.95      103.35     27.07 o 
  -8   8  10       33.63       15.50     25.80 o 
  -7   8  10        0.50       -3.33     17.08 o 
  -6   8  10       63.16       91.68     19.36 o 
  -5   8  10      654.00      626.35     25.39 o 
  -4   8  10      110.53      144.99     23.91 o 
  -3   8  10       43.99       36.07     15.43 o 
  -2   8  10      313.95      302.58     18.28 o 
  -1   8  10        9.77        9.10     14.62 o 
   0   8  10       18.38       24.37     19.64 o 
   1   8  10        7.53      -27.16     18.11 o 
   2   8  10      150.05      152.92     25.29 o 
   3   8  10       24.30       -2.07     24.00 o 
   4   8  10       24.92        7.01     32.86 o 
  -8   9  10      178.70      209.85     21.48 o 
  -7   9  10     1460.43     1325.30     58.11 o 
  -6   9  10       14.39       12.05     17.58 o 
  -5   9  10       35.23       26.63     24.27 o 
  -4   9  10       13.36        0.52     17.97 o 
  -3   9  10        2.16        4.05     15.07 o 
  -2   9  10      759.24      803.80     26.43 o 
  -1   9  10     2935.25     2971.08     58.49 o 
   0   9  10       66.52       93.46     20.79 o 
   1   9  10      371.77      446.87     28.09 o 
   2   9  10      599.50      587.40     32.59 o 
   3   9  10        0.14      -41.36     27.57 o 
   4   9  10      301.13      372.92     51.64 o 
  -7  10  10       17.98       33.27     19.89 o 
  -6  10  10      202.79      227.94     20.89 o 
  -5  10  10      244.79      277.30     24.64 o 
  -4  10  10       13.17       -8.03     16.41 o 
  -3  10  10       27.28       20.50     15.38 o 
  -2  10  10       99.42      105.62     16.93 o 
  -1  10  10      129.25      202.06     24.22 o 
   0  10  10      986.32      979.56     37.67 o 
   1  10  10      472.67      451.12     29.37 o 
   2  10  10       29.78       16.29     27.27 o 
   3  10  10       40.94       17.97     24.77 o 
  -7  11  10      154.69      190.32     21.39 o 
  -6  11  10       24.75       27.19     17.97 o 
  -5  11  10      163.19      163.79     19.10 o 
  -4  11  10      163.46      143.95     18.18 o 
  -3  11  10      661.23      706.73     31.70 o 
  -2  11  10        2.09       -6.74     15.22 o 
  -1  11  10       18.22       -4.29     19.74 o 
   0  11  10       17.17       15.88     20.07 o 
   1  11  10       12.44       -3.63     21.65 o 
   2  11  10      131.00      180.94     25.80 o 
   3  11  10       59.47       19.35     25.38 o 
  -7  12  10      159.40      155.40     21.30 o 
  -6  12  10       41.58       48.66     18.91 o 
  -5  12  10      349.55      366.87     30.96 o 
  -4  12  10      750.08      747.72     28.26 o 
  -3  12  10        4.77        3.56     15.97 o 
  -2  12  10      332.92      391.47     31.63 o 
  -1  12  10        9.45        1.22     19.70 o 
   0  12  10      469.75      489.84     31.26 o 
   1  12  10      909.13      893.75     39.30 o 
   2  12  10      543.25      564.45     35.23 o 
   3  12  10       60.35      116.40     26.72 o 
  -6  13  10        2.91       13.85     18.11 o 
  -5  13  10      125.63      122.70     20.03 o 
  -4  13  10       66.52       27.80     23.61 o 
  -3  13  10        9.02       33.22     27.94 o 
  -2  13  10      727.35      768.89     76.74 o 
  -1  13  10      179.91      157.87     24.37 o 
   0  13  10        5.89        1.02     21.49 o 
   1  13  10      174.59      199.28     28.17 o 
   2  13  10       66.14       48.57     30.05 o 
  -5  14  10       45.89       52.80     26.13 o 
  -4  14  10        6.46      -22.98     17.32 o 
  -3  14  10      185.34      185.59     52.62 o 
  -2  14  10      262.76      308.29     26.15 o 
  -1  14  10      201.24      245.67     42.08 o 
   0  14  10      485.21      595.15     47.97 o 
   1  14  10      149.59      130.60     26.27 o 
  -5  15  10        2.48      -21.73     19.30 o 
  -4  15  10        3.44       42.22     19.06 o 
  -3  15  10       17.97       40.80     23.31 o 
  -2  15  10        7.60       24.72     22.47 o 
  -1  15  10       80.43       48.09     25.14 o 
   0  15  10       10.30      -19.71     21.70 o 
   1  15  10        1.08       27.65     24.02 o 
  -3  16  10       87.03       96.05     24.98 o 
  -2  16  10      146.83      142.19     20.38 o 
  -1  16  10       83.87       56.81     23.33 o 
  -8   1  11       40.55       68.12     27.52 o 
  -7   1  11      205.29      203.45     38.11 o 
  -6   1  11      274.01      310.26     29.52 o 
  -5   1  11      820.03      858.29     47.55 o 
  -4   1  11      423.82      474.77     30.39 o 
  -3   1  11      798.81      818.57     36.76 o 
  -2   1  11       62.25       44.74     20.54 o 
  -1   1  11      452.58      527.33     40.33 o 
   0   1  11        0.16       -8.67     25.91 o 
   1   1  11      164.64      205.71     23.01 o 
   2   1  11       30.06       10.67     29.19 o 
  -8   2  11       36.52       53.81     25.44 o 
  -7   2  11      215.86      188.60     28.10 o 
  -6   2  11        7.33       -1.66     23.28 o 
  -5   2  11       49.91       61.53     26.03 o 
  -4   2  11      234.03      245.79     27.49 o 
  -3   2  11       59.86       82.99     20.97 o 
  -2   2  11      479.06      517.41     65.00 o 
  -1   2  11      142.71      124.36     22.28 o 
   0   2  11      127.10      113.62     20.64 o 
   1   2  11        3.19        9.48     20.16 o 
   2   2  11       72.49       57.02     31.24 o 
   3   2  11        4.43      -27.66     21.73 o 
  -8   3  11       60.84       36.54     25.78 o 
  -7   3  11      164.50      190.91     28.82 o 
  -6   3  11       18.95       13.00     29.62 o 
  -5   3  11      276.64      325.86     44.17 o 
  -4   3  11       41.96       55.16     26.80 o 
  -3   3  11      523.23      507.38     28.94 o 
  -2   3  11       82.18       97.99     32.61 o 
  -1   3  11      139.05      158.75     21.98 o 
   0   3  11       10.56       -5.44     18.27 o 
   1   3  11      267.67      315.41     20.61 o 
   2   3  11        6.81      -36.06     31.84 o 
   3   3  11      194.99      186.31     27.18 o 
  -7   4  11      299.41      308.40     31.30 o 
  -6   4  11      100.14      142.27     28.47 o 
  -5   4  11      121.57      128.79     24.01 o 
  -4   4  11      191.09      200.15     25.42 o 
  -3   4  11       66.87       49.86     21.97 o 
  -2   4  11      679.60      674.97     35.13 o 
  -1   4  11        0.37        6.36     26.55 o 
   0   4  11      297.72      320.43     19.74 o 
   1   4  11        9.94       -9.00     18.04 o 
   2   4  11      280.93      284.90     27.71 o 
   3   4  11       40.07        0.22     22.78 o 
  -7   5  11       70.07       36.62     26.28 o 
  -6   5  11        6.89        2.50     22.00 o 
  -5   5  11      408.97      423.64     56.33 o 
  -4   5  11        1.77      -25.62     21.11 o 
  -3   5  11       67.51       63.75     21.85 o 
  -2   5  11       30.15       44.23     20.67 o 
  -1   5  11      319.11      332.00     25.54 o 
   0   5  11        0.72      -12.95     14.65 o 
   1   5  11      230.33      203.15     24.99 o 
   2   5  11       29.93      -15.19     22.06 o 
   3   5  11       86.99       56.72     25.86 o 
  -7   6  11      180.05      221.72     28.65 o 
  -6   6  11      123.59      150.10     26.80 o 
  -5   6  11      201.41      187.00     25.09 o 
  -4   6  11      392.15      343.23     28.37 o 
  -3   6  11        3.42       11.80     24.58 o 
  -2   6  11      225.08      207.01     18.93 o 
  -1   6  11       20.18       16.14     21.18 o 
   0   6  11      438.37      442.81     27.85 o 
   1   6  11        2.38      -11.72     20.24 o 
   2   6  11      191.51      183.07     26.02 o 
   3   6  11       23.82      -31.48     24.70 o 
  -7   7  11       81.28       58.16     26.95 o 
  -6   7  11        0.32       26.12     24.66 o 
  -5   7  11      111.12       53.50     27.44 o 
  -4   7  11       10.69       12.61     16.87 o 
  -3   7  11       28.34       14.79     15.78 o 
  -2   7  11      156.59      156.34     17.90 o 
  -1   7  11        2.33       11.40     15.87 o 
   0   7  11        0.87       10.99     21.56 o 
   1   7  11        2.22      -22.79     31.50 o 
   2   7  11       37.30       -9.49     22.24 o 
  -7   8  11      235.61      269.25     29.95 o 
  -6   8  11      370.64      378.12     31.51 o 
  -5   8  11      241.51      262.66     22.19 o 
  -4   8  11      201.24      196.74     20.00 o 
  -3   8  11        7.16       -6.08     16.16 o 
  -2   8  11      420.05      424.51     22.30 o 
  -1   8  11      238.17      229.12     25.62 o 
   0   8  11      650.13      599.79     32.39 o 
   1   8  11       13.44      -11.34     22.66 o 
   2   8  11      393.50      360.53     31.43 o 
  -6   9  11       71.55       66.22     19.23 o 
  -5   9  11        1.56        0.75     18.56 o 
  -4   9  11      106.56       70.86     24.26 o 
  -3   9  11        3.06       28.88     17.11 o 
  -2   9  11        0.70        3.24     20.26 o 
  -1   9  11      353.46      306.07     26.40 o 
   0   9  11       21.41       20.06     21.39 o 
   1   9  11        2.43        0.18     23.37 o 
   2   9  11        0.86        6.42     22.96 o 
  -6  10  11       37.46       44.09     29.77 o 
  -5  10  11        3.86        3.25     17.58 o 
  -4  10  11       89.83      108.95     18.97 o 
  -3  10  11        5.62       17.93     17.46 o 
  -2  10  11      343.71      361.73     37.41 o 
  -1  10  11        6.05       19.44     40.67 o 
   0  10  11      234.67      292.95     75.07 o 
   1  10  11        0.19      -16.12     23.53 o 
  -5  11  11      231.56      254.07     22.50 o 
  -4  11  11      105.60      119.83     19.58 o 
  -3  11  11      238.96      268.64     21.05 o 
  -2  11  11        6.04       16.37     21.90 o 
  -1  11  11      153.55      164.75     27.44 o 
   0  11  11      107.57      121.79     25.32 o 
   1  11  11      255.05      276.24     28.07 o 
  -5  12  11       55.60       82.63     20.13 o 
  -4  12  11      108.81      103.12     19.92 o 
  -3  12  11       23.51        9.93     20.54 o 
  -2  12  11      111.39      134.67     26.10 o 
  -1  12  11       61.15       40.50     46.69 o 
   0  12  11      183.16      227.65     28.06 o 
  -4  13  11       36.97       58.89     20.34 o 
  -3  13  11      218.41      199.36     26.62 o 
  -2  13  11       92.66       70.14     28.43 o 
  -1  13  11       44.32       16.02     23.37 o 
  -6   0  12       23.75      -35.34     35.08 o 
  -5   0  12      657.87      688.08     51.90 o 
  -4   0  12      135.70      101.07     37.39 o 
  -3   0  12      569.76      588.72     47.38 o 
  -2   0  12      413.33      442.50     40.12 o 
  -1   0  12     1606.13     1768.67     69.31 o 
   0   0  12       26.74       41.74     31.07 o 
   1   0  12       28.53       13.23     30.47 o 
  -6   1  12        0.99        8.17     24.71 o 
  -5   1  12      107.15      132.95     28.94 o 
  -4   1  12       19.94       36.30     22.80 o 
  -3   1  12       40.83       11.44     40.80 o 
  -2   1  12        5.18        1.75     21.37 o 
  -1   1  12       68.54       69.29     21.24 o 
   0   1  12       17.08       11.68     20.81 o 
   1   1  12       45.86      -14.70     21.20 o 
  -6   2  12      141.51      162.51     43.66 o 
  -5   2  12      711.65      803.38     41.74 o 
  -4   2  12       61.92       40.55     24.65 o 
  -3   2  12      968.94     1008.67     41.40 o 
  -2   2  12        4.93       27.16     22.14 o 
  -1   2  12       43.03       41.37     33.20 o 
   0   2  12      282.05      253.50     25.76 o 
   1   2  12       64.23       65.90     32.86 o 
  -6   3  12       44.02       30.61     25.11 o 
  -5   3  12       29.12       80.62     25.69 o 
  -4   3  12      811.63      914.56     73.07 o 
  -3   3  12      174.20      136.75     25.82 o 
  -2   3  12      108.38      141.02     24.92 o 
  -1   3  12      135.23      145.25     24.13 o 
   0   3  12       48.70       28.86     28.47 o 
   1   3  12      117.30      146.99     37.05 o 
  -6   4  12       13.85        3.55     31.24 o 
  -5   4  12      269.21      319.23     31.22 o 
  -4   4  12        9.05       28.00     23.52 o 
  -3   4  12      287.24      236.79     28.05 o 
  -2   4  12      176.87      239.28     26.63 o 
  -1   4  12      352.57      386.52     33.38 o 
   0   4  12       21.34       -3.11     21.02 o 
   1   4  12       51.80      101.24     36.02 o 
  -6   5  12      363.41      377.00     33.16 o 
  -5   5  12      122.46      142.91     26.34 o 
  -4   5  12       10.57       22.73     25.12 o 
  -3   5  12      234.60      231.17     33.03 o 
  -2   5  12      284.33      303.68     26.32 o 
  -1   5  12      200.54      215.86     25.53 o 
   0   5  12      293.62      327.27     41.66 o 
   1   5  12       91.27       58.04     36.11 o 
  -5   6  12      134.88      141.03     26.58 o 
  -4   6  12       16.22       36.93     39.01 o 
  -3   6  12       42.55      108.74     25.53 o 
  -2   6  12        2.93        0.37     22.49 o 
  -1   6  12       32.05       -0.04     20.44 o 
   0   6  12       65.49       33.80     34.66 o 
  -5   7  12      105.66      156.15     26.76 o 
  -4   7  12      856.91      929.19     39.93 o 
  -3   7  12       57.97       60.48     37.39 o 
  -2   7  12      173.71      219.66     27.51 o 
  -1   7  12       72.56       82.20     32.86 o 
   0   7  12      169.54      100.10     24.02 o 
  -4   8  12       14.17       -9.47     24.31 o 
  -3   8  12        4.92        2.60     23.45 o 
  -2   8  12       80.66       83.37     33.03 o 
  -1   8  12       35.64       49.29     30.73 o 
   0   8  12       13.71      -12.87     22.19 o 
  -4   9  12        9.04      -15.46     26.76 o 
  -3   9  12      242.64      278.38     27.02 o 
  -2   9  12      386.20      338.67     29.64 o 
  -1   9  12      198.05      281.23     81.35 o 
                                                 
